# Supplementary material for: CAFET Algorithm Reveals Wnt/PCP Signature in Lung Squamous Cell Carcinoma
Source: PLoS One. 2011 Oct 10;6(10):e25807. doi: 10.1371/journal.pone.0025807 (PMC3189939; doi:10.1371/journal.pone.0025807)
Supplement: Table S1 — Genes overexpressed in Group 1 samples compared to Group 2 samples. (XLSX) [file pone.0025807.s001.xlsx]

## Sheet: table1a
#Genes overexpressed in Group 1 samples compared to Group 2 samples. Threshold: ttest pValue (multiple comparison corrected with Benjamini and Hochberg method) < 0.05, mean difference > 2.5 fold.
#Group 1/2 samples as shown in Figure 1 in paper
GeneID	GeneSymbol	GeneName
86	ACTL6A	actin-like 6A
100	ADA	adenosine deaminase
119	ADD2	adducin 2 (beta)
131	ADH7	alcohol dehydrogenase 7 (class IV), mu or sigma polypeptide
133	ADM	adrenomedullin
182	JAG1	jagged 1 (Alagille syndrome)
190	NR0B1	nuclear receptor subfamily 0, group B, member 1
205	AK3L1	adenylate kinase 3-like 1
218	ALDH3A1	aldehyde dehydrogenase 3 family, memberA1
222	ALDH3B2	aldehyde dehydrogenase 3 family, member B2
239	ALOX12	arachidonate 12-lipoxygenase
332	BIRC5	baculoviral IAP repeat-containing 5
483	ATP1B3	ATPase, Na+/K+ transporting, beta 3 polypeptide
490	ATP2B1	ATPase, Ca++ transporting, plasma membrane 1
622	BDH1	3-hydroxybutyrate dehydrogenase, type 1
627	BDNF	brain-derived neurotrophic factor
641	BLM	Bloom syndrome
642	BLMH	bleomycin hydrolase
646	BNC1	basonuclin 1
655	BMP7	bone morphogenetic protein 7
667	DST	dystonin
688	KLF5	Kruppel-like factor 5 (intestinal)
699	BUB1	budding uninhibited by benzimidazoles 1 homolog (yeast)
701	BUB1B	budding uninhibited by benzimidazoles 1 homolog beta (yeast)
771	CA12	carbonic anhydrase XII
793	CALB1	calbindin 1, 28kDa
810	CALML3	calmodulin-like 3
873	CBR1	carbonyl reductase 1
874	CBR3	carbonyl reductase 3
890	CCNA2	cyclin A2
891	CCNB1	cyclin B1
898	CCNE1	cyclin E1
983	CDC2	cell division cycle 2, G1 to S and G2 to M
990	CDC6	cell division cycle 6 homolog (S. cerevisiae)
991	CDC20	cell division cycle 20 homolog (S. cerevisiae)
1021	CDK6	cyclin-dependent kinase 6
1033	CDKN3	cyclin-dependent kinase inhibitor 3
1054	CEBPG	CCAAT/enhancer binding protein (C/EBP), gamma
1056	CEL	carboxyl ester lipase (bile salt-stimulated lipase)
1057	CELP	carboxyl ester lipase pseudogene
1058	CENPA	centromere protein A
1062	CENPE	centromere protein E, 312kDa
1063	CENPF	centromere protein F, 350/400ka (mitosin)
1066	CES1	carboxylesterase 1 (monocyte/macrophage serine esterase 1)
1111	CHEK1	CHK1 checkpoint homolog (S. pombe)
1131	CHRM3	cholinergic receptor, muscarinic 3
1163	CKS1B	CDC28 protein kinase regulatory subunit 1B
1164	CKS2	CDC28 protein kinase regulatory subunit 2
1241	LTB4R	leukotriene B4 receptor
1287	COL4A5	collagen, type IV, alpha 5
1288	COL4A6	collagen, type IV, alpha 6
1294	COL7A1	collagen, type VII, alpha 1
1308	COL17A1	collagen, type XVII, alpha 1
1434	CSE1L	CSE1 chromosome segregation 1-like (yeast)
1457	CSNK2A1	casein kinase 2, alpha 1 polypeptide
1466	CSRP2	cysteine and glycine-rich protein 2
1475	CSTA	cystatin A (stefin A)
1515	CTSL2	cathepsin L2
1592	CYP26A1	cytochrome P450, family 26, subfamily A, polypeptide 1
1606	DGKA	diacylglycerol kinase, alpha 80kDa
1645	AKR1C1	aldo-keto reductase family 1, member C1 (dihydrodiol dehydrogenase 1; 20-alpha (3-alpha)-hydroxysteroid dehydrogenase)
1646	AKR1C2	aldo-keto reductase family 1, member C2 (dihydrodiol dehydrogenase 2; bile acid binding protein; 3-alpha hydroxysteroid dehydrogenase, type III)
1690	COCH	coagulation factor C homolog, cochlin (Limulus polyphemus)
1739	DLG1	discs, large homolog 1 (Drosophila)
1749	DLX5	distal-less homeobox 5
1750	DLX6	distal-less homeobox 6
1780	DYNC1I1	dynein, cytoplasmic 1, intermediate chain 1
1824	DSC2	desmocollin 2
1825	DSC3	desmocollin 3
1829	DSG2	desmoglein 2
1830	DSG3	desmoglein 3 (pemphigus vulgaris antigen)
1832	DSP	desmoplakin
1857	DVL3	dishevelled, dsh homolog 3 (Drosophila)
1894	ECT2	epithelial cell transforming sequence 2 oncogene
1952	CELSR2	cadherin, EGF LAG seven-pass G-type receptor 2 (flamingo homolog, Drosophila)
1978	EIF4EBP1	eukaryotic translation initiation factor 4E binding protein 1
2019	EN1	engrailed homeobox 1
2049	EPHB3	EPH receptor B3
2146	EZH2	enhancer of zeste homolog 2 (Drosophila)
2151	F2RL2	coagulation factor II (thrombin) receptor-like 2
2161	F12	coagulation factor XII (Hageman factor)
2178	FANCE	Fanconi anemia, complementation group E
2196	FAT2	FAT tumor suppressor homolog 2 (Drosophila)
2201	FBN2	fibrillin 2
2237	FEN1	flap structure-specific endonuclease 1
2261	FGFR3	fibroblast growth factor receptor 3
2263	FGFR2	fibroblast growth factor receptor 2
2288	FKBP4	FK506 binding protein 4, 59kDa
2297	FOXD1	forkhead box D1
2304	FOXE1	forkhead box E1 (thyroid transcription factor 2)
2305	FOXM1	forkhead box M1
2346	FOLH1	folate hydrolase (prostate-specific membrane antigen) 1
2543	GAGE1	G antigen 1
2564	GABRE	gamma-aminobutyric acid (GABA) A receptor, epsilon
2706	GJB2	gap junction protein, beta 2, 26kDa
2707	GJB3	gap junction protein, beta 3, 31kDa
2709	GJB5	gap junction protein, beta 5, 31.1kDa
2719	GPC3	glypican 3
2729	GCLC	glutamate-cysteine ligase, catalytic subunit
2730	GCLM	glutamate-cysteine ligase, modifier subunit
2736	GLI2	GLI-Kruppel family member GLI2
2810	SFN	stratifin
2817	GPC1	glypican 1
2821	GPI	glucose phosphate isomerase
2877	GPX2	glutathione peroxidase 2 (gastrointestinal)
2936	GSR	glutathione reductase
2941	GSTA4	glutathione S-transferase alpha 4
2944	GSTM1	glutathione S-transferase mu 1
2946	GSTM2	glutathione S-transferase mu 2 (muscle)
2947	GSTM3	glutathione S-transferase mu 3 (brain)
2948	GSTM4	glutathione S-transferase mu 4
2956	MSH6	mutS homolog 6 (E. coli)
3038	HAS3	hyaluronan synthase 3
3070	HELLS	helicase, lymphoid-specific
3099	HK2	hexokinase 2
3157	HMGCS1	3-hydroxy-3-methylglutaryl-Coenzyme A synthase 1 (soluble)
3159	HMGA1	high mobility group AT-hook 1
3198	HOXA1	homeobox A1
3236	HOXD10	homeobox D10
3292	HSD17B1	hydroxysteroid (17-beta) dehydrogenase 1
3480	IGF1R	insulin-like growth factor 1 receptor
3485	IGFBP2	insulin-like growth factor binding protein 2, 36kDa
3655	ITGA6	integrin, alpha 6
3664	IRF6	interferon regulatory factor 6
3691	ITGB4	integrin, beta 4
3696	ITGB8	integrin, beta 8
3728	JUP	junction plakoglobin
3755	KCNG1	potassium voltage-gated channel, subfamily G, member 1
3832	KIF11	kinesin family member 11
3840	KPNA4	karyopherin alpha 4 (importin alpha 3)
3852	KRT5	keratin 5
3853	KRT6A	keratin 6A
3854	KRT6B	keratin 6B
3860	KRT13	keratin 13
3861	KRT14	keratin 14
3866	KRT15	keratin 15
3868	KRT16	keratin 16
3872	KRT17	keratin 17
3909	LAMA3	laminin, alpha 3
4038	LRP4	low density lipoprotein receptor-related protein 4
4051	CYP4F3	cytochrome P450, family 4, subfamily F, polypeptide 3
4085	MAD2L1	MAD2 mitotic arrest deficient-like 1 (yeast)
4100	MAGEA1	melanoma antigen family A, 1 (directs expression of antigen MZ2-E)
4102	MAGEA3	melanoma antigen family A, 3
4103	MAGEA4	melanoma antigen family A, 4
4104	MAGEA5	melanoma antigen family A, 5
4105	MAGEA6	melanoma antigen family A, 6
4110	MAGEA11	melanoma antigen family A, 11
4111	MAGEA12	melanoma antigen family A, 12
4139	MARK1	MAP/microtubule affinity-regulating kinase 1
4147	MATN2	matrilin 2
4162	MCAM	melanoma cell adhesion molecule
4163	MCC	mutated in colorectal cancers
4171	MCM2	minichromosome maintenance complex component 2
4173	MCM4	minichromosome maintenance complex component 4
4174	MCM5	minichromosome maintenance complex component 5
4176	MCM7	minichromosome maintenance complex component 7
4199	ME1	malic enzyme 1, NADP(+)-dependent, cytosolic
4288	MKI67	antigen identified by monoclonal antibody Ki-67
4321	MMP12	matrix metallopeptidase 12 (macrophage elastase)
4363	ABCC1	ATP-binding cassette, sub-family C (CFTR/MRP), member 1
4609	MYC	v-myc myelocytomatosis viral oncogene homolog (avian)
4610	MYCL1	v-myc myelocytomatosis viral oncogene homolog 1, lung carcinoma derived (avian)
4747	NEFL	neurofilament, light polypeptide
4751	NEK2	NIMA (never in mitosis gene a)-related kinase 2
4753	NELL2	NEL-like 2 (chicken)
4780	NFE2L2	nuclear factor (erythroid-derived 2)-like 2
4897	NRCAM	neuronal cell adhesion molecule
4915	NTRK2	neurotrophic tyrosine kinase, receptor, type 2
4922	NTS	neurotensin
4953	ODC1	ornithine decarboxylase 1
5017	OVOL1	ovo-like 1(Drosophila)
5055	SERPINB2	serpin peptidase inhibitor, clade B (ovalbumin), member 2
5058	PAK1	p21 protein (Cdc42/Rac)-activated kinase 1
5062	PAK2	p21 protein (Cdc42/Rac)-activated kinase 2
5080	PAX6	paired box 6
5130	PCYT1A	phosphate cytidylyltransferase 1, choline, alpha
5217	PFN2	profilin 2
5226	PGD	phosphogluconate dehydrogenase
5266	PI3	peptidase inhibitor 3, skin-derived
5268	SERPINB5	serpin peptidase inhibitor, clade B (ovalbumin), member 5
5275	SERPINB13	serpin peptidase inhibitor, clade B (ovalbumin), member 13
5290	PIK3CA	phosphoinositide-3-kinase, catalytic, alpha polypeptide
5307	PITX1	paired-like homeodomain 1
5317	PKP1	plakophilin 1 (ectodermal dysplasia/skin fragility syndrome)
5332	PLCB4	phospholipase C, beta 4
5337	PLD1	phospholipase D1, phosphatidylcholine-specific
5349	FXYD3	FXYD domain containing ion transport regulator 3
5366	PMAIP1	phorbol-12-myristate-13-acetate-induced protein 1
5437	POLR2H	polymerase (RNA) II (DNA directed) polypeptide H
5522	PPP2R2C	protein phosphatase 2 (formerly 2A), regulatory subunit B, gamma isoform
5613	PRKX	protein kinase, X-linked
5616	PRKY	protein kinase, Y-linked
5655	KLK10	kallikrein-related peptidase 10
5708	PSMD2	proteasome (prosome, macropain) 26S subunit, non-ATPase, 2
5744	PTHLH	parathyroid hormone-like hormone
5803	PTPRZ1	protein tyrosine phosphatase, receptor-type, Z polypeptide 1
5818	PVRL1	poliovirus receptor-related 1 (herpesvirus entry mediator C)
5888	RAD51	RAD51 homolog (RecA homolog, E. coli) (S. cerevisiae)
5947	RBP1	retinol binding protein 1, cellular
5984	RFC4	replication factor C (activator 1) 4, 37kDa
5985	RFC5	replication factor C (activator 1) 5, 36.5kDa
6192	RPS4Y1	ribosomal protein S4, Y-linked 1
6241	RRM2	ribonucleotide reductase M2 polypeptide
6261	RYR1	ryanodine receptor 1 (skeletal)
6273	S100A2	S100 calcium binding protein A2
6278	S100A7	S100 calcium binding protein A7
6279	S100A8	S100 calcium binding protein A8
6317	SERPINB3	serpin peptidase inhibitor, clade B (ovalbumin), member 3
6318	SERPINB4	serpin peptidase inhibitor, clade B (ovalbumin), member 4
6335	SCN9A	sodium channel, voltage-gated, type IX, alpha subunit
6434	SFRS10	splicing factor, arginine/serine-rich 10 (transformer 2 homolog, Drosophila)
6478	SIAH2	seven in absentia homolog 2 (Drosophila)
6502	SKP2	S-phase kinase-associated protein 2 (p45)
6509	SLC1A4	solute carrier family 1 (glutamate/neutral amino acid transporter), member 4
6513	SLC2A1	solute carrier family 2 (facilitated glucose transporter), member 1
6535	SLC6A8	solute carrier family 6 (neurotransmitter transporter, creatine), member 8
6541	SLC7A1	solute carrier family 7 (cationic amino acid transporter, y+ system), member 1
6566	SLC16A1	solute carrier family 16, member 1 (monocarboxylic acid transporter 1)
6591	SNAI2	snail homolog 2 (Drosophila)
6624	FSCN1	fascin homolog 1, actin-bundling protein (Strongylocentrotus purpuratus)
6657	SOX2	SRY (sex determining region Y)-box 2
6665	SOX15	SRY (sex determining region Y)-box 15
6683	SPAST	spastin
6698	SPRR1A	small proline-rich protein 1A
6699	SPRR1B	small proline-rich protein 1B (cornifin)
6701	SPRR2B	small proline-rich protein 2B
6707	SPRR3	small proline-rich protein 3
6744	SSFA2	sperm specific antigen 2
7004	TEAD4	TEA domain family member 4
7020	TFAP2A	transcription factor AP-2 alpha (activating enhancer binding protein 2 alpha)
7029	TFDP2	transcription factor Dp-2 (E2F dimerization partner 2)
7037	TFRC	transferrin receptor (p90, CD71)
7083	TK1	thymidine kinase 1, soluble
7086	TKT	transketolase
7102	TSPAN7	tetraspanin 7
7112	TMPO	thymopoietin
7153	TOP2A	topoisomerase (DNA) II alpha 170kDa
7164	TPD52L1	tumor protein D52-like 1
7272	TTK	TTK protein kinase
7286	TUFT1	tuftelin 1
7291	TWIST1	twist homolog 1 (Drosophila)
7296	TXNRD1	thioredoxin reductase 1
7345	UCHL1	ubiquitin carboxyl-terminal esterase L1 (ubiquitin thiolesterase)
7348	UPK1B	uroplakin 1B
7371	UCK2	uridine-cytidine kinase 2
7447	VSNL1	visinin-like 1
7474	WNT5A	wingless-type MMTV integration site family, member 5A
7546	ZIC2	Zic family member 2 (odd-paired homolog, Drosophila)
7552	ZNF711	zinc finger protein 711
7804	LRP8	low density lipoprotein receptor-related protein 8, apolipoprotein e receptor
7850	IL1R2	interleukin 1 receptor, type II
8087	FXR1	fragile X mental retardation, autosomal homolog 1
8091	HMGA2	high mobility group AT-hook 2
8140	SLC7A5	solute carrier family 7 (cationic amino acid transporter, y+ system), member 5
8318	CDC45L	CDC45 cell division cycle 45-like (S. cerevisiae)
8323	FZD6	frizzled homolog 6 (Drosophila)
8324	FZD7	frizzled homolog 7 (Drosophila)
8529	CYP4F2	cytochrome P450, family 4, subfamily F, polypeptide 2
8531	CSDA	cold shock domain protein A
8544	PIR	pirin (iron-binding nuclear protein)
8581	LY6D	lymphocyte antigen 6 complex, locus D
8614	STC2	stanniocalcin 2
8626	TP63	tumor protein p63
8644	AKR1C3	aldo-keto reductase family 1, member C3 (3-alpha hydroxysteroid dehydrogenase, type II)
8702	B4GALT4	UDP-Gal:betaGlcNAc beta 1,4- galactosyltransferase, polypeptide 4
8745	ADAM23	ADAM metallopeptidase domain 23
8833	GMPS	guanine monphosphate synthetase
8836	GGH	gamma-glutamyl hydrolase (conjugase, folylpolygammaglutamyl hydrolase)
8843	GPR109B	G protein-coupled receptor 109B
8851	CDK5R1	cyclin-dependent kinase 5, regulatory subunit 1 (p35)
8900	CCNA1	cyclin A1
8914	TIMELESS	timeless homolog (Drosophila)
8936	WASF1	WAS protein family, member 1
9048	ARTN	artemin
9055	PRC1	protein regulator of cytokinesis 1
9073	CLDN8	claudin 8
9076	CLDN1	claudin 1
9128	PRPF4	PRP4 pre-mRNA processing factor 4 homolog (yeast)
9133	CCNB2	cyclin B2
9156	EXO1	exonuclease 1
9182	RASSF9	Ras association (RalGDS/AF-6) domain family (N-terminal) member 9
9212	AURKB	aurora kinase B
9314	KLF4	Kruppel-like factor 4 (gut)
9319	TRIP13	thyroid hormone receptor interactor 13
9368	SLC9A3R1	solute carrier family 9 (sodium/hydrogen exchanger), member 3 regulator 1
9407	TMPRSS11D	transmembrane protease, serine 11D
9493	KIF23	kinesin family member 23
9582	APOBEC3B	apolipoprotein B mRNA editing enzyme, catalytic polypeptide-like 3B
9615	GDA	guanine deaminase
9635	CLCA2	chloride channel regulator 2
9700	ESPL1	extra spindle pole bodies homolog 1 (S. cerevisiae)
9718	ECE2	endothelin converting enzyme 2
9768	KIAA0101	KIAA0101
9787	DLGAP5	discs, large (Drosophila) homolog-associated protein 5
9791	PTDSS1	phosphatidylserine synthase 1
9832	JAKMIP2	janus kinase and microtubule interacting protein 2
9833	MELK	maternal embryonic leucine zipper kinase
9837	GINS1	GINS complex subunit 1 (Psf1 homolog)
9918	NCAPD2	non-SMC condensin I complex, subunit D2
9928	KIF14	kinesin family member 14
9982	FGFBP1	fibroblast growth factor binding protein 1
9990	SLC12A6	solute carrier family 12 (potassium/chloride transporters), member 6
10051	SMC4	structural maintenance of chromosomes 4
10057	ABCC5	ATP-binding cassette, sub-family C (CFTR/MRP), member 5
10058	ABCB6	ATP-binding cassette, sub-family B (MDR/TAP), member 6
10105	PPIF	peptidylprolyl isomerase F
10278	EFS	embryonal Fyn-associated substrate
10397	NDRG1	N-myc downstream regulated 1
10403	NDC80	NDC80 homolog, kinetochore complex component (S. cerevisiae)
10439	OLFM1	olfactomedin 1
10468	FST	follistatin
10592	SMC2	structural maintenance of chromosomes 2
10606	PAICS	phosphoribosylaminoimidazole carboxylase, phosphoribosylaminoimidazole succinocarboxamide synthetase
10610	ST6GALNAC2	ST6 (alpha-N-acetyl-neuraminyl-2,3-beta-galactosyl-1,3)-N-acetylgalactosaminide alpha-2,6-sialyltransferase 2
10615	SPAG5	sperm associated antigen 5
10626	TRIM16	tripartite motif-containing 16
10635	RAD51AP1	RAD51 associated protein 1
10643	IGF2BP3	insulin-like growth factor 2 mRNA binding protein 3
10644	IGF2BP2	insulin-like growth factor 2 mRNA binding protein 2
10655	DMRT2	doublesex and mab-3 related transcription factor 2
10721	POLQ	polymerase (DNA directed), theta
10762	NUP50	nucleoporin 50kDa
10797	MTHFD2	methylenetetrahydrofolate dehydrogenase (NADP+ dependent) 2, methenyltetrahydrofolate cyclohydrolase
10804	GJB6	gap junction protein, beta 6, 30kDa
10874	NMU	neuromedin U
10942	PRSS21	protease, serine, 21 (testisin)
10962	MLLT11	myeloid/lymphoid or mixed-lineage leukemia (trithorax homolog, Drosophila); translocated to, 11
11004	KIF2C	kinesin family member 2C
11065	UBE2C	ubiquitin-conjugating enzyme E2C
11072	DUSP14	dual specificity phosphatase 14
11091	WDR5	WD repeat domain 5
11200	CHEK2	CHK2 checkpoint homolog (S. pombe)
11211	FZD10	frizzled homolog 10 (Drosophila)
11339	OIP5	Opa interacting protein 5
22824	HSPA4L	heat shock 70kDa protein 4-like
22916	NCBP2	nuclear cap binding protein subunit 2, 20kDa
22949	PTGR1	prostaglandin reductase 1
22974	TPX2	TPX2, microtubule-associated, homolog (Xenopus laevis)
22995	CEP152	centrosomal protein 152kDa
23127	GLT25D2	glycosyltransferase 25 domain containing 2
23170	TTLL12	tubulin tyrosine ligase-like family, member 12
23200	ATP11B	ATPase, class VI, type 11B
23255	KIAA0802	KIAA0802
23299	BICD2	bicaudal D homolog 2 (Drosophila)
23301	EHBP1	EH domain binding protein 1
23355	VPS8	vacuolar protein sorting 8 homolog (S. cerevisiae)
23397	NCAPH	non-SMC condensin I complex, subunit H
23428	SLC7A8	solute carrier family 7 (cationic amino acid transporter, y+ system), member 8
23432	GPR161	G protein-coupled receptor 161
23462	HEY1	hairy/enhancer-of-split related with YRPW motif 1
23527	ACAP2	ArfGAP with coiled-coil, ankyrin repeat and PH domains 2
23532	PRAME	preferentially expressed antigen in melanoma
23594	ORC6L	origin recognition complex, subunit 6 like (yeast)
23642	SNHG1	small nucleolar RNA host gene 1 (non-protein coding)
23650	TRIM29	tripartite motif-containing 29
23657	SLC7A11	solute carrier family 7, (cationic amino acid transporter, y+ system) member 11
24137	KIF4A	kinesin family member 4A
24147	FJX1	four jointed box 1 (Drosophila)
25758	C11orf41	chromosome 11 open reading frame 41
25788	RAD54B	RAD54 homolog B (S. cerevisiae)
25907	TMEM158	transmembrane protein 158
25928	SOSTDC1	sclerostin domain containing 1
26043	UBXN7	UBX domain protein 7
26047	CNTNAP2	contactin associated protein-like 2
26227	PHGDH	phosphoglycerate dehydrogenase
26256	CABYR	calcium binding tyrosine-(Y)-phosphorylation regulated
26355	FAM162A	family with sequence similarity 162, member A
26586	CKAP2	cytoskeleton associated protein 2
27065	D4S234E	DNA segment on chromosome 4 (unique) 234 expressed sequence
27076	LYPD3	LY6/PLAUR domain containing 3
27161	EIF2C2	eukaryotic translation initiation factor 2C, 2
27338	UBE2S	ubiquitin-conjugating enzyme E2S
28232	SLCO3A1	solute carrier organic anion transporter family, member 3A1
29028	ATAD2	ATPase family, AAA domain containing 2
29089	UBE2T	ubiquitin-conjugating enzyme E2T (putative)
29128	UHRF1	ubiquitin-like with PHD and ring finger domains 1
29785	CYP2S1	cytochrome P450, family 2, subfamily S, polypeptide 1
29841	GRHL1	grainyhead-like 1 (Drosophila)
29923	HIG2	hypoxia-inducible protein 2
29948	OSGIN1	oxidative stress induced growth inhibitor 1
29967	LRP12	low density lipoprotein-related protein 12
29968	PSAT1	phosphoserine aminotransferase 1
29970	SCHIP1	schwannomin interacting protein 1
29979	UBQLN1	ubiquilin 1
49861	CLDN20	claudin 20
50649	ARHGEF4	Rho guanine nucleotide exchange factor (GEF) 4
50810	HDGFRP3	hepatoma-derived growth factor, related protein 3
50964	SOST	sclerosteosis
51010	EXOSC3	exosome component 3
51117	COQ4	coenzyme Q4 homolog (S. cerevisiae)
51193	ZNF639	zinc finger protein 639
51195	RAPGEFL1	Rap guanine nucleotide exchange factor (GEF)-like 1
51203	NUSAP1	nucleolar and spindle associated protein 1
51228	GLTP	glycolipid transfer protein
51299	NRN1	neuritin 1
51319	RSRC1	arginine/serine-rich coiled-coil 1
51458	RHCG	Rh family, C glycoprotein
51512	GTSE1	G-2 and S-phase expressed 1
51514	DTL	denticleless homolog (Drosophila)
51560	RAB6B	RAB6B, member RAS oncogene family
51659	GINS2	GINS complex subunit 2 (Psf2 homolog)
51700	CYB5R2	cytochrome b5 reductase 2
51805	COQ3	coenzyme Q3 homolog, methyltransferase (S. cerevisiae)
53335	BCL11A	B-cell CLL/lymphoma 11A (zinc finger protein)
53637	S1PR5	sphingosine-1-phosphate receptor 5
53833	IL20RB	interleukin 20 receptor beta
53836	GPR87	G protein-coupled receptor 87
54149	C21orf91	chromosome 21 open reading frame 91
54165	DCUN1D1	DCN1, defective in cullin neddylation 1, domain containing 1 (S. cerevisiae)
54443	ANLN	anillin, actin binding protein
54478	FAM64A	family with sequence similarity 64, member A
54578	UGT1A6	UDP glucuronosyltransferase 1 family, polypeptide A6
54658	UGT1A1	UDP glucuronosyltransferase 1 family, polypeptide A1
54800	KLHL24	kelch-like 24 (Drosophila)
54820	NDE1	nudE nuclear distribution gene E homolog 1 (A. nidulans)
54879	ST7L	suppression of tumorigenicity 7 like
54881	TEX10	testis expressed 10
54965	PIGX	phosphatidylinositol glycan anchor biosynthesis, class X
55055	ZWILCH	Zwilch, kinetochore associated, homolog (Drosophila)
55061	SUSD4	sushi domain containing 4
55143	CDCA8	cell division cycle associated 8
55165	CEP55	centrosomal protein 55kDa
55171	TBCCD1	TBCC domain containing 1
55190	NUDT11	nudix (nucleoside diphosphate linked moiety X)-type motif 11
55215	FANCI	Fanconi anemia, complementation group I
55276	PGM2	phosphoglucomutase 2
55287	TMEM40	transmembrane protein 40
55323	LARP6	La ribonucleoprotein domain family, member 6
55341	LSG1	large subunit GTPase 1 homolog (S. cerevisiae)
55355	HJURP	Holliday junction recognition protein
55388	MCM10	minichromosome maintenance complex component 10
55486	PARL	presenilin associated, rhomboid-like
55612	FERMT1	fermitin family homolog 1 (Drosophila)
55635	DEPDC1	DEP domain containing 1
55669	MFN1	mitofusin 1
55689	YEATS2	YEATS domain containing 2
55723	ASF1B	ASF1 anti-silencing function 1 homolog B (S. cerevisiae)
55755	CDK5RAP2	CDK5 regulatory subunit associated protein 2
55806	HR	hairless homolog (mouse)
55839	CENPN	centromere protein N
55872	PBK	PDZ binding kinase
55892	MYNN	myoneurin
56288	PARD3	par-3 partitioning defective 3 homolog (C. elegans)
56300	IL1F9	interleukin 1 family, member 9
56548	CHST7	carbohydrate (N-acetylglucosamine 6-O) sulfotransferase 7
56648	EIF5A2	eukaryotic translation initiation factor 5A2
56649	TMPRSS4	transmembrane protease, serine 4
56901	NDUFA4L2	NADH dehydrogenase (ubiquinone) 1 alpha subcomplex, 4-like 2
56938	ARNTL2	aryl hydrocarbon receptor nuclear translocator-like 2
56963	RGMA	RGM domain family, member A
56992	KIF15	kinesin family member 15
57007	CXCR7	chemokine (C-X-C motif) receptor 7
57016	AKR1B10	aldo-keto reductase family 1, member B10 (aldose reductase)
57082	CASC5	cancer susceptibility candidate 5
57129	MRPL47	mitochondrial ribosomal protein L47
57216	VANGL2	vang-like 2 (van gogh, Drosophila)
57291	KIAA0114	KIAA0114
57405	SPC25	SPC25, NDC80 kinetochore complex component, homolog (S. cerevisiae)
57451	ODZ2	odz, odd Oz/ten-m homolog 2 (Drosophila)
57478	USP31	ubiquitin specific peptidase 31
57526	PCDH19	protocadherin 19
57542	KLHDC5	kelch domain containing 5
57549	IGSF9	immunoglobulin superfamily, member 9
57556	SEMA6A	sema domain, transmembrane domain (TM), and cytoplasmic domain, (semaphorin) 6A
57568	SIPA1L2	signal-induced proliferation-associated 1 like 2
57609	DIP2B	DIP2 disco-interacting protein 2 homolog B (Drosophila)
57650	KIAA1524	KIAA1524
57822	GRHL3	grainyhead-like 3 (Drosophila)
57834	CYP4F11	cytochrome P450, family 4, subfamily F, polypeptide 11
58516	FAM60A	family with sequence similarity 60, member A
58524	DMRT3	doublesex and mab-3 related transcription factor 3
59343	SENP2	SUMO1/sentrin/SMT3 specific peptidase 2
64065	PERP	PERP, TP53 apoptosis effector
64101	LRRC4	leucine rich repeat containing 4
64151	NCAPG	non-SMC condensin I complex, subunit G
64208	POPDC3	popeye domain containing 3
64854	USP46	ubiquitin specific peptidase 46
64919	BCL11B	B-cell CLL/lymphoma 11B (zinc finger protein)
65009	NDRG4	NDRG family member 4
65062	ALS2CR4	amyotrophic lateral sclerosis 2 (juvenile) chromosome region, candidate 4
65124	ANKRD57	ankyrin repeat domain 57
79019	CENPM	centromere protein M
79047	KCTD15	potassium channel tetramerisation domain containing 15
79056	PRRG4	proline rich Gla (G-carboxyglutamic acid) 4 (transmembrane)
79071	ELOVL6	ELOVL family member 6, elongation of long chain fatty acids (FEN1/Elo2, SUR4/Elo3-like, yeast)
79605	PGBD5	piggyBac transposable element derived 5
79718	TBL1XR1	transducin (beta)-like 1 X-linked receptor 1
79745	CLIP4	CAP-GLY domain containing linker protein family, member 4
79755	ZNF750	zinc finger protein 750
79828	METTL8	methyltransferase like 8
79866	C13orf34	chromosome 13 open reading frame 34
79956	ERMP1	endoplasmic reticulum metallopeptidase 1
79959	CEP76	centrosomal protein 76kDa
80031	SEMA6D	sema domain, transmembrane domain (TM), and cytoplasmic domain, (semaphorin) 6D
80055	PGAP1	post-GPI attachment to proteins 1
80078	FLJ13744	hypothetical protein FLJ13744
80139	ZNF703	zinc finger protein 703
80328	ULBP2	UL16 binding protein 2
80853	JHDM1D	jumonji C domain containing histone demethylase 1 homolog D (S. cerevisiae)
81557	MAGED4B	melanoma antigen family D, 4B
81610	FAM83D	family with sequence similarity 83, member D
81620	CDT1	chromatin licensing and DNA replication factor 1
81786	TRIM7	tripartite motif-containing 7
81930	KIF18A	kinesin family member 18A
83461	CDCA3	cell division cycle associated 3
83540	NUF2	NUF2, NDC80 kinetochore complex component, homolog (S. cerevisiae)
83857	TMTC1	transmembrane and tetratricopeptide repeat containing 1
83888	FGFBP2	fibroblast growth factor binding protein 2
83959	SLC4A11	solute carrier family 4, sodium borate transporter, member 11
84002	B3GNT5	UDP-GlcNAc:betaGal beta-1,3-N-acetylglucosaminyltransferase 5
84059	GPR98	G protein-coupled receptor 98
84216	TMEM117	transmembrane protein 117
84248	FYTTD1	forty-two-three domain containing 1
84283	TMEM79	transmembrane protein 79
84290	CAPNS2	calpain, small subunit 2
84296	GINS4	GINS complex subunit 4 (Sld5 homolog)
84302	C9orf125	chromosome 9 open reading frame 125
84319	C3orf26	chromosome 3 open reading frame 26
84321	THOC3	THO complex 3
84515	MCM8	minichromosome maintenance complex component 8
84524	ZC3H8	zinc finger CCCH-type containing 8
84552	PARD6G	par-6 partitioning defective 6 homolog gamma (C. elegans)
84553	C6orf168	chromosome 6 open reading frame 168
84733	CBX2	chromobox homolog 2 (Pc class homolog, Drosophila)
84823	LMNB2	lamin B2
84909	C9orf3	chromosome 9 open reading frame 3
84930	MASTL	microtubule associated serine/threonine kinase-like
84951	TNS4	tensin 4
84984	C3orf34	chromosome 3 open reading frame 34
85377	MICALL1	MICAL-like 1
85439	STON2	stonin 2
85465	SELI	selenoprotein I
89796	NAV1	neuron navigator 1
89958	C9orf140	chromosome 9 open reading frame 140
90102	PHLDB2	pleckstrin homology-like domain, family B, member 2
90293	KLHL13	kelch-like 13 (Drosophila)
90417	C15orf23	chromosome 15 open reading frame 23
92196	DAPL1	death associated protein-like 1
92399	MRRF	mitochondrial ribosome recycling factor
92815	HIST3H2A	histone cluster 3, H2a
93109	TMEM44	transmembrane protein 44
93986	FOXP2	forkhead box P2
112609	MRAP2	melanocortin 2 receptor accessory protein 2
113115	FAM54A	family with sequence similarity 54, member A
113130	CDCA5	cell division cycle associated 5
113828	FAM83F	family with sequence similarity 83, member F
115749	C12orf56	chromosome 12 open reading frame 56
116362	RBP7	retinol binding protein 7, cellular
116832	RPL39L	ribosomal protein L39-like
120376	LOC120376	Uncharacterized protein LOC120376
121551	BTBD11	BTB (POZ) domain containing 11
122786	FRMD6	FERM domain containing 6
128876	FAM83C	family with sequence similarity 83, member C
130576	LYPD6B	LY6/PLAUR domain containing 6B
131118	DNAJC19	DnaJ (Hsp40) homolog, subfamily C, member 19
131408	FAM131A	family with sequence similarity 131, member A
131583	FAM43A	family with sequence similarity 43, member A
135228	CD109	CD109 molecule
140578	CHODL	chondrolectin
140809	SRXN1	sulfiredoxin 1 homolog (S. cerevisiae)
143686	SESN3	sestrin 3
144406	WDR66	WD repeat domain 66
144455	E2F7	E2F transcription factor 7
145270	PRIMA1	proline rich membrane anchor 1
146909	KIF18B	kinesin family member 18B
147700	KLC3	kinesin light chain 3
150864	FAM117B	family with sequence similarity 117, member B
151246	SGOL2	shugoshin-like 2 (S. pombe)
151354	FAM84A	family with sequence similarity 84, member A
152217	LOC152217	hypothetical LOC152217
152404	IGSF11	immunoglobulin superfamily, member 11
154091	SLC2A12	solute carrier family 2 (facilitated glucose transporter), member 12
154214	RNF217	ring finger protein 217
154215	NKAIN2	Na+/K+ transporting ATPase interacting 2
154664	ABCA13	ATP-binding cassette, sub-family A (ABC1), member 13
157313	CDCA2	cell division cycle associated 2
159371	TMEM20	transmembrane protein 20
160418	TMTC3	transmembrane and tetratricopeptide repeat containing 3
163259	DENND2C	DENN/MADD domain containing 2C
163351	GBP6	guanylate binding protein family, member 6
171177	RHOV	ras homolog gene family, member V
195828	ZNF367	zinc finger protein 367
200424	TET3	tet oncogene family member 3
200728	TMEM17	transmembrane protein 17
200916	RPL22L1	ribosomal protein L22-like 1
200933	FBXO45	F-box protein 45
201501	ZBTB7C	zinc finger and BTB domain containing 7C
204219	LASS3	LAG1 homolog, ceramide synthase 3
205428	C3orf58	chromosome 3 open reading frame 58
205564	SENP5	SUMO1/sentrin specific peptidase 5
220042	C11orf82	chromosome 11 open reading frame 82
222584	FAM83B	family with sequence similarity 83, member B
253782	LASS6	LAG1 homolog, ceramide synthase 6
255758	TCTEX1D2	Tctex1 domain containing 2
256764	WDR72	WD repeat domain 72
257000	PLAC2	similar to placenta-specific 2
259266	ASPM	asp (abnormal spindle) homolog, microcephaly associated (Drosophila)
284217	LAMA1	laminin, alpha 1
284252	KCTD1	potassium channel tetramerisation domain containing 1
285023	LOC100130691	hypothetical protein LOC100130691
285386	TPRG1	tumor protein p63 regulated 1
286827	TRIM59	tripartite motif-containing 59
339512	C1orf110	chromosome 1 open reading frame 110
344887	LOC344887	similar to hCG2041270
346689	KLRG2	killer cell lectin-like receptor subfamily G, member 2
347689	SOX2OT	SOX2 overlapping transcript (non-protein coding)
348793	WDR53	WD repeat domain 53
349565	NMNAT3	nicotinamide nucleotide adenylyltransferase 3
387103	C6orf173	chromosome 6 open reading frame 173
387695	C10orf99	chromosome 10 open reading frame 99
387882	OCC-1	overexpressed in colon carcinoma-1
387893	SETD8	SET domain containing (lysine methyltransferase) 8
388533	KRTDAP	keratinocyte differentiation-associated protein
399983	FLJ33297	hypothetical gene supported by AK090616
440173	LOC440173	LOC440173
440995	LOC440995	hypothetical gene supported by BC034933; BC068085
441478	NRARP	NOTCH-regulated ankyrin repeat protein
441521	RP13-36C9.6	cancer/testis antigen CT45-5
494143	CHAC2	ChaC, cation transport regulator homolog 2 (E. coli)
548596	CKMT1A	creatine kinase, mitochondrial 1A
642273	FAM110C	family with sequence similarity 110, member C
642477	FLJ39632	hypothetical LOC642477
642587	LOC642587	NPC-A-5
653110	LOC653110	hypothetical LOC653110
653499	LGALS7B	lectin, galactoside-binding, soluble, 7B
653602	LOC653602	hypothetical LOC653602
728113	ANXA8L1	annexin A8-like 1
728269	MAGEA9B	melanoma antigen family A, 9B
728715	LOC728715	similar to hCG38149
729163	FABP5L2	fatty acid binding protein 5-like 2
729447	GAGE2A	G antigen 2A
729533	FAM72A	family with sequence similarity 72, member A
729680	LOC729680	hypothetical protein LOC729680
730101	LOC730101	hypothetical LOC730101
