# Supplementary material for: CAFET Algorithm Reveals Wnt/PCP Signature in Lung Squamous Cell Carcinoma
Source: PLoS One. 2011 Oct 10;6(10):e25807. doi: 10.1371/journal.pone.0025807 (PMC3189939; doi:10.1371/journal.pone.0025807)
Supplement: Table S2 — Genes overexpressed in Group 2 samples compared to Group 1 samples. (XLSX) [file pone.0025807.s002.xlsx]

## Sheet: table1b
#Genes overexpressed in Group 2 samples compared to Group 1 samples. Threshold: ttest pValue (multiple comparison corrected with Benjamini and Hochberg method) < 0.05, mean difference > 2.5 fold.
#Group 1/2 samples as shown in Figure 1 in paper
GeneID	GeneSymbol	GeneName
2	A2M	alpha-2-macroglobulin
18	ABAT	4-aminobutyrate aminotransferase
21	ABCA3	ATP-binding cassette, sub-family A (ABC1), member 3
125	ADH1B	alcohol dehydrogenase 1B (class I), beta polypeptide
153	ADRB1	adrenergic, beta-1-, receptor
154	ADRB2	adrenergic, beta-2-, receptor, surface
177	AGER	advanced glycosylation end product-specific receptor
199	AIF1	allograft inflammatory factor 1
203	AK1	adenylate kinase 1
217	ALDH2	aldehyde dehydrogenase 2 family (mitochondrial)
221	ALDH3B1	aldehyde dehydrogenase 3 family, member B1
240	ALOX5	arachidonate 5-lipoxygenase
241	ALOX5AP	arachidonate 5-lipoxygenase-activating protein
247	ALOX15B	arachidonate 15-lipoxygenase, type B
249	ALPL	alkaline phosphatase, liver/bone/kidney
280	AMY2B	amylase, alpha 2B (pancreatic)
283	ANG	angiogenin, ribonuclease, RNase A family, 5
330	BIRC3	baculoviral IAP repeat-containing 3
334	APLP2	amyloid beta (A4) precursor-like protein 2
341	APOC1	apolipoprotein C-I
347	APOD	apolipoprotein D
348	APOE	apolipoprotein E
350	APOH	apolipoprotein H (beta-2-glycoprotein I)
358	AQP1	aquaporin 1 (Colton blood group)
360	AQP3	aquaporin 3 (Gill blood group)
361	AQP4	aquaporin 4
362	AQP5	aquaporin 5
368	ABCC6	ATP-binding cassette, sub-family C (CFTR/MRP), member 6
397	ARHGDIB	Rho GDP dissociation inhibitor (GDI) beta
408	ARRB1	arrestin, beta 1
412	STS	steroid sulfatase (microsomal), isozyme S
414	ARSD	arylsulfatase D
415	ARSE	arylsulfatase E (chondrodysplasia punctata 1)
427	ASAH1	N-acylsphingosine amidohydrolase (acid ceramidase) 1
501	ALDH7A1	aldehyde dehydrogenase 7 family, member A1
563	AZGP1	alpha-2-glycoprotein 1, zinc-binding
629	CFB	complement factor B
634	CEACAM1	carcinoembryonic antigen-related cell adhesion molecule 1 (biliary glycoprotein)
666	BOK	BCL2-related ovarian killer
684	BST2	bone marrow stromal cell antigen 2
685	BTC	betacellulin
717	C2	complement component 2
718	C3	complement component 3
721	C4B	complement component 4B (Childo blood group)
722	C4BPA	complement component 4 binding protein, alpha
727	C5	complement component 5
730	C7	complement component 7
817	CAMK2D	calcium/calmodulin-dependent protein kinase II delta
909	CD1A	CD1a molecule
911	CD1C	CD1c molecule
920	CD4	CD4 molecule
948	CD36	CD36 molecule (thrombospondin receptor)
951	CD37	CD37 molecule
969	CD69	CD69 molecule
972	CD74	CD74 molecule, major histocompatibility complex, class II invariant chain
976	CD97	CD97 molecule
987	LRBA	LPS-responsive vesicle trafficking, beach and anchor containing
1003	CDH5	cadherin 5, type 2 (vascular endothelium)
1043	CD52	CD52 molecule
1048	CEACAM5	carcinoembryonic antigen-related cell adhesion molecule 5
1116	CHI3L1	chitinase 3-like 1 (cartilage glycoprotein-39)
1154	CISH	cytokine inducible SH2-containing protein
1191	CLU	clusterin
1193	CLIC2	chloride intracellular channel 2
1230	CCR1	chemokine (C-C motif) receptor 1
1285	COL4A3	collagen, type IV, alpha 3 (Goodpasture antigen)
1286	COL4A4	collagen, type IV, alpha 4
1300	COL10A1	collagen, type X, alpha 1
1311	COMP	cartilage oligomeric matrix protein
1356	CP	ceruloplasmin (ferroxidase)
1359	CPA3	carboxypeptidase A3 (mast cell)
1361	CPB2	carboxypeptidase B2 (plasma)
1365	CLDN3	claudin 3
1368	CPM	carboxypeptidase M
1382	CRABP2	cellular retinoic acid binding protein 2
1396	CRIP1	cysteine-rich protein 1 (intestinal)
1397	CRIP2	cysteine-rich protein 2
1428	CRYM	crystallin, mu
1436	CSF1R	colony stimulating factor 1 receptor
1474	CST6	cystatin E/M
1509	CTSD	cathepsin D
1510	CTSE	cathepsin E
1512	CTSH	cathepsin H
1519	CTSO	cathepsin O
1520	CTSS	cathepsin S
1524	CX3CR1	chemokine (C-X3-C motif) receptor 1
1528	CYB5A	cytochrome b5 type A (microsomal)
1536	CYBB	cytochrome b-245, beta polypeptide
1555	CYP2B6	cytochrome P450, family 2, subfamily B, polypeptide 6
1556	CYP2B7P1	cytochrome P450, family 2, subfamily B, polypeptide 7 pseudogene 1
1580	CYP4B1	cytochrome P450, family 4, subfamily B, polypeptide 1
1601	DAB2	disabled homolog 2, mitogen-responsive phosphoprotein (Drosophila)
1604	CD55	CD55 molecule, decay accelerating factor for complement (Cromer blood group)
1612	DAPK1	death-associated protein kinase 1
1675	CFD	complement factor D (adipsin)
1755	DMBT1	deleted in malignant brain tumors 1
1794	DOCK2	dedicator of cytokinesis 2
1803	DPP4	dipeptidyl-peptidase 4
1805	DPT	dermatopontin
1806	DPYD	dihydropyrimidine dehydrogenase
1808	DPYSL2	dihydropyrimidinase-like 2
1831	TSC22D3	TSC22 domain family, member 3
1843	DUSP1	dual specificity phosphatase 1
1848	DUSP6	dual specificity phosphatase 6
1909	EDNRA	endothelin receptor type A
1910	EDNRB	endothelin receptor type B
2006	ELN	elastin
2022	ENG	endoglin
2064	ERBB2	v-erb-b2 erythroblastic leukemia viral oncogene homolog 2, neuro/glioblastoma derived oncogene homolog (avian)
2115	ETV1	ets variant 1
2124	EVI2B	ecotropic viral integration site 2B
2162	F13A1	coagulation factor XIII, A1 polypeptide
2202	EFEMP1	EGF-containing fibulin-like extracellular matrix protein 1
2203	FBP1	fructose-1,6-bisphosphatase 1
2205	FCER1A	Fc fragment of IgE, high affinity I, receptor for; alpha polypeptide
2207	FCER1G	Fc fragment of IgE, high affinity I, receptor for; gamma polypeptide
2212	FCGR2A	Fc fragment of IgG, low affinity IIa, receptor (CD32)
2213	FCGR2B	Fc fragment of IgG, low affinity IIb, receptor (CD32)
2217	FCGRT	Fc fragment of IgG, receptor, transporter, alpha
2239	GPC4	glypican 4
2266	FGG	fibrinogen gamma chain
2277	FIGF	c-fos induced growth factor (vascular endothelial growth factor D)
2313	FLI1	Friend leukemia virus integration 1
2327	FMO2	flavin containing monooxygenase 2 (non-functional)
2330	FMO5	flavin containing monooxygenase 5
2348	FOLR1	folate receptor 1 (adult)
2350	FOLR2	folate receptor 2 (fetal)
2359	FPR3	formyl peptide receptor 3
2487	FRZB	frizzled-related protein
2517	FUCA1	fucosidase, alpha-L- 1, tissue
2532	DARC	Duffy blood group, chemokine receptor
2581	GALC	galactosylceramidase
2582	GALE	UDP-galactose-4-epimerase
2627	GATA6	GATA binding protein 6
2669	GEM	GTP binding protein overexpressed in skeletal muscle
2676	GFRA3	GDNF family receptor alpha 3
2678	GGT1	gamma-glutamyltransferase 1
2681	GGTA1	glycoprotein, alpha-galactosyltransferase 1
2702	GJA5	gap junction protein, alpha 5, 40kDa
2744	GLS	glutaminase
2745	GLRX	glutaredoxin (thioltransferase)
2791	GNG11	guanine nucleotide binding protein (G protein), gamma 11
2857	GPR34	G protein-coupled receptor 34
2863	GPR39	G protein-coupled receptor 39
2878	GPX3	glutathione peroxidase 3 (plasma)
2920	CXCL2	chemokine (C-X-C motif) ligand 2
3026	HABP2	hyaluronan binding protein 2
3040	HBA2	hemoglobin, alpha 2
3043	HBB	hemoglobin, beta
3053	SERPIND1	serpin peptidase inhibitor, clade D (heparin cofactor), member 1
3075	CFH	complement factor H
3082	HGF	hepatocyte growth factor (hepapoietin A; scatter factor)
3108	HLA-DMA	major histocompatibility complex, class II, DM alpha
3109	HLA-DMB	major histocompatibility complex, class II, DM beta
3111	HLA-DOA	major histocompatibility complex, class II, DO alpha
3113	HLA-DPA1	major histocompatibility complex, class II, DP alpha 1
3115	HLA-DPB1	major histocompatibility complex, class II, DP beta 1
3117	HLA-DQA1	major histocompatibility complex, class II, DQ alpha 1
3119	HLA-DQB1	major histocompatibility complex, class II, DQ beta 1
3122	HLA-DRA	major histocompatibility complex, class II, DR alpha
3123	HLA-DRB1	major histocompatibility complex, class II, DR beta 1
3126	HLA-DRB4	major histocompatibility complex, class II, DR beta 4
3128	HLA-DRB6	major histocompatibility complex, class II, DR beta 6 (pseudogene)
3170	FOXA2	forkhead box A2
3176	HNMT	histamine N-methyltransferase
3231	HOXD1	homeobox D1
3240	HP	haptoglobin
3248	HPGD	hydroxyprostaglandin dehydrogenase 15-(NAD)
3249	HPN	hepsin
3250	HPR	haptoglobin-related protein
3382	ICA1	islet cell autoantigen 1, 69kDa
3383	ICAM1	intercellular adhesion molecule 1
3384	ICAM2	intercellular adhesion molecule 2
3385	ICAM3	intercellular adhesion molecule 3
3426	CFI	complement factor I
3479	IGF1	insulin-like growth factor 1 (somatomedin C)
3491	CYR61	cysteine-rich, angiogenic inducer, 61
3495	IGHD	immunoglobulin heavy constant delta
3512	IGJ	immunoglobulin J polypeptide, linker protein for immunoglobulin alpha and mu polypeptides
3572	IL6ST	interleukin 6 signal transducer (gp130, oncostatin M receptor)
3665	IRF7	interferon regulatory factor 7
3675	ITGA3	integrin, alpha 3 (antigen CD49C, alpha 3 subunit of VLA-3 receptor)
3680	ITGA9	integrin, alpha 9
3684	ITGAM	integrin, alpha M (complement component 3 receptor 3 subunit)
3689	ITGB2	integrin, beta 2 (complement component 3 receptor 3 and 4 subunit)
3694	ITGB6	integrin, beta 6
3730	KAL1	Kallmann syndrome 1 sequence
3783	KCNN4	potassium intermediate/small conductance calcium-activated channel, subfamily N, member 4
3791	KDR	kinase insert domain receptor (a type III receptor tyrosine kinase)
3815	KIT	v-kit Hardy-Zuckerman 4 feline sarcoma viral oncogene homolog
3855	KRT7	keratin 7
3899	AFF3	AF4/FMR2 family, member 3
3903	LAIR1	leukocyte-associated immunoglobulin-like receptor 1
3960	LGALS4	lectin, galactoside-binding, soluble, 4
3977	LIFR	leukemia inhibitory factor receptor alpha
4008	LMO7	LIM domain 7
4013	VWA5A	von Willebrand factor A domain containing 5A
4023	LPL	lipoprotein lipase
4053	LTBP2	latent transforming growth factor beta binding protein 2
4057	LTF	lactotransferrin
4069	LYZ	lysozyme (renal amyloidosis)
4208	MEF2C	myocyte enhancer factor 2C
4213	MEIS3P1	Meis homeobox 3 pseudogene 1
4223	MEOX2	mesenchyme homeobox 2
4239	MFAP4	microfibrillar-associated protein 4
4246	SCGB2A1	secretoglobin, family 2A, member 1
4256	MGP	matrix Gla protein
4306	NR3C2	nuclear receptor subfamily 3, group C, member 2
4316	MMP7	matrix metallopeptidase 7 (matrilysin, uterine)
4324	MMP15	matrix metallopeptidase 15 (membrane-inserted)
4332	MNDA	myeloid cell nuclear differentiation antigen
4360	MRC1	mannose receptor, C type 1
4481	MSR1	macrophage scavenger receptor 1
4486	MST1R	macrophage stimulating 1 receptor (c-met-related tyrosine kinase)
4582	MUC1	mucin 1, cell surface associated
4660	PPP1R12B	protein phosphatase 1, regulatory (inhibitor) subunit 12B
4680	CEACAM6	carcinoembryonic antigen-related cell adhesion molecule 6 (non-specific cross reacting antigen)
4688	NCF2	neutrophil cytosolic factor 2
4689	NCF4	neutrophil cytosolic factor 4, 40kDa
4815	NINJ2	ninjurin 2
4837	NNMT	nicotinamide N-methyltransferase
4900	NRGN	neurogranin (protein kinase C substrate, RC3)
4907	NT5E	5'-nucleotidase, ecto (CD73)
4919	ROR1	receptor tyrosine kinase-like orphan receptor 1
4950	OCLN	occludin
4969	OGN	osteoglycin
4973	OLR1	oxidized low density lipoprotein (lectin-like) receptor 1
5004	ORM1	orosomucoid 1
5157	PDGFRL	platelet-derived growth factor receptor-like
5166	PDK4	pyruvate dehydrogenase kinase, isozyme 4
5168	ENPP2	ectonucleotide pyrophosphatase/phosphodiesterase 2
5169	ENPP3	ectonucleotide pyrophosphatase/phosphodiesterase 3
5175	PECAM1	platelet/endothelial cell adhesion molecule
5225	PGC	progastricsin (pepsinogen C)
5265	SERPINA1	serpin peptidase inhibitor, clade A (alpha-1 antiproteinase, antitrypsin), member 1
5284	PIGR	polymeric immunoglobulin receptor
5319	PLA2G1B	phospholipase A2, group IB (pancreas)
5350	PLN	phospholamban
5357	PLS1	plastin 1 (I isoform)
5445	PON2	paraoxonase 2
5446	PON3	paraoxonase 3
5507	PPP1R3C	protein phosphatase 1, regulatory (inhibitor) subunit 3C
5549	PRELP	proline/arginine-rich end leucine-rich repeat protein
5552	SRGN	serglycin
5570	PKIB	protein kinase (cAMP-dependent, catalytic) inhibitor beta
5625	PRODH	proline dehydrogenase (oxidase) 1
5652	PRSS8	protease, serine, 8
5730	PTGDS	prostaglandin D2 synthase 21kDa (brain)
5768	QSOX1	quiescin Q6 sulfhydryl oxidase 1
5787	PTPRB	protein tyrosine phosphatase, receptor type, B
5788	PTPRC	protein tyrosine phosphatase, receptor type, C
5791	PTPRE	protein tyrosine phosphatase, receptor type, E
5797	PTPRM	protein tyrosine phosphatase, receptor type, M
5799	PTPRN2	protein tyrosine phosphatase, receptor type, N polypeptide 2
5873	RAB27A	RAB27A, member RAS oncogene family
5874	RAB27B	RAB27B, member RAS oncogene family
5909	RAP1GAP	RAP1 GTPase activating protein
5920	RARRES3	retinoic acid receptor responder (tazarotene induced) 3
5998	RGS3	regulator of G-protein signaling 3
6035	RNASE1	ribonuclease, RNase A family, 1 (pancreatic)
6038	RNASE4	ribonuclease, RNase A family, 4
6039	RNASE6	ribonuclease, RNase A family, k6
6097	RORC	RAR-related orphan receptor C
6098	ROS1	c-ros oncogene 1 , receptor tyrosine kinase
6196	RPS6KA2	ribosomal protein S6 kinase, 90kDa, polypeptide 2
6236	RRAD	Ras-related associated with diabetes
6275	S100A4	S100 calcium binding protein A4
6296	ACSM3	acyl-CoA synthetase medium-chain family member 3
6337	SCNN1A	sodium channel, nonvoltage-gated 1 alpha
6338	SCNN1B	sodium channel, nonvoltage-gated 1, beta
6357	CCL13	chemokine (C-C motif) ligand 13
6359	CCL15	chemokine (C-C motif) ligand 15
6362	CCL18	chemokine (C-C motif) ligand 18 (pulmonary and activation-regulated)
6363	CCL19	chemokine (C-C motif) ligand 19
6374	CXCL5	chemokine (C-X-C motif) ligand 5
6385	SDC4	syndecan 4
6404	SELPLG	selectin P ligand
6424	SFRP4	secreted frizzled-related protein 4
6439	SFTPB	surfactant protein B
6440	SFTPC	surfactant protein C
6441	SFTPD	surfactant protein D
6505	SLC1A1	solute carrier family 1 (neuronal/epithelial high affinity glutamate transporter, system Xag), member 1
6512	SLC1A7	solute carrier family 1 (glutamate transporter), member 7
6558	SLC12A2	solute carrier family 12 (sodium/potassium/chloride transporters), member 2
6578	SLCO2A1	solute carrier organic anion transporter family, member 2A1
6581	SLC22A3	solute carrier family 22 (extraneuronal monoamine transporter), member 3
6590	SLPI	secretory leukocyte peptidase inhibitor
6690	SPINK1	serine peptidase inhibitor, Kazal type 1
6717	SRI	sorcin
6812	STXBP1	syntaxin binding protein 1
6817	SULT1A1	sulfotransferase family, cytosolic, 1A, phenol-preferring, member 1
6819	SULT1C2	sulfotransferase family, cytosolic, 1C, member 2
6928	HNF1B	HNF1 homeobox B
6943	TCF21	transcription factor 21
7025	NR2F1	nuclear receptor subfamily 2, group F, member 1
7033	TFF3	trefoil factor 3 (intestinal)
7035	TFPI	tissue factor pathway inhibitor (lipoprotein-associated coagulation inhibitor)
7048	TGFBR2	transforming growth factor, beta receptor II (70/80kDa)
7052	TGM2	transglutaminase 2 (C polypeptide, protein-glutamine-gamma-glutamyltransferase)
7077	TIMP2	TIMP metallopeptidase inhibitor 2
7078	TIMP3	TIMP metallopeptidase inhibitor 3
7080	NKX2-1	NK2 homeobox 1
7089	TLE2	transducin-like enhancer of split 2 (E(sp1) homolog, Drosophila)
7097	TLR2	toll-like receptor 2
7098	TLR3	toll-like receptor 3
7103	TSPAN8	tetraspanin 8
7106	TSPAN4	tetraspanin 4
7113	TMPRSS2	transmembrane protease, serine 2
7123	CLEC3B	C-type lectin domain family 3, member B
7145	TNS1	tensin 1
7148	TNXB	tenascin XB
7177	TPSAB1	tryptase alpha/beta 1
7305	TYROBP	TYRO protein tyrosine kinase binding protein
7318	UBA7	ubiquitin-like modifier activating enzyme 7
7351	UCP2	uncoupling protein 2 (mitochondrial, proton carrier)
7356	SCGB1A1	secretoglobin, family 1A, member 1 (uteroglobin)
7373	COL14A1	collagen, type XIV, alpha 1
7498	XDH	xanthine dehydrogenase
7503	XIST	X (inactive)-specific transcript (non-protein coding)
7802	DNALI1	dynein, axonemal, light intermediate chain 1
7851	MALL	mal, T-cell differentiation protein-like
7855	FZD5	frizzled homolog 5 (Drosophila)
7940	LST1	leukocyte specific transcript 1
7980	TFPI2	tissue factor pathway inhibitor 2
8034	SLC25A16	solute carrier family 25 (mitochondrial carrier; Graves disease autoantigen), member 16
8073	PTP4A2	protein tyrosine phosphatase type IVA, member 2
8309	ACOX2	acyl-Coenzyme A oxidase 2, branched chain
8382	NME5	non-metastatic cells 5, protein expressed in (nucleoside-diphosphate kinase)
8418	CMAH	cytidine monophosphate-N-acetylneuraminic acid hydroxylase (CMP-N-acetylneuraminate monooxygenase) pseudogene
8470	SORBS2	sorbin and SH3 domain containing 2
8490	RGS5	regulator of G-protein signaling 5
8507	ENC1	ectodermal-neural cortex (with BTB-like domain)
8630	HSD17B6	hydroxysteroid (17-beta) dehydrogenase 6 homolog (mouse)
8639	AOC3	amine oxidase, copper containing 3 (vascular adhesion protein 1)
8645	KCNK5	potassium channel, subfamily K, member 5
8671	SLC4A4	solute carrier family 4, sodium bicarbonate cotransporter, member 4
8685	MARCO	macrophage receptor with collagenous structure
8714	ABCC3	ATP-binding cassette, sub-family C (CFTR/MRP), member 3
8741	TNFSF13	tumor necrosis factor (ligand) superfamily, member 13
8796	SCEL	sciellin
8829	NRP1	neuropilin 1
8857	FCGBP	Fc fragment of IgG binding protein
8869	ST3GAL5	ST3 beta-galactoside alpha-2,3-sialyltransferase 5
8991	SELENBP1	selenium binding protein 1
8999	CDKL2	cyclin-dependent kinase-like 2 (CDC2-related kinase)
9022	CLIC3	chloride intracellular channel 3
9034	CCRL2	chemokine (C-C motif) receptor-like 2
9052	GPRC5A	G protein-coupled receptor, family C, group 5, member A
9056	SLC7A7	solute carrier family 7 (cationic amino acid transporter, y+ system), member 7
9060	PAPSS2	3'-phosphoadenosine 5'-phosphosulfate synthase 2
9075	CLDN2	claudin 2
9079	LDB2	LIM domain binding 2
9104	RGN	regucalcin (senescence marker protein-30)
9122	SLC16A4	solute carrier family 16, member 4 (monocarboxylic acid transporter 5)
9185	REPS2	RALBP1 associated Eps domain containing 2
9235	IL32	interleukin 32
9236	CCPG1	cell cycle progression 1
9245	GCNT3	glucosaminyl (N-acetyl) transferase 3, mucin type
9254	CACNA2D2	calcium channel, voltage-dependent, alpha 2/delta subunit 2
9332	CD163	CD163 molecule
9358	ITGBL1	integrin, beta-like 1 (with EGF-like repeat domains)
9404	LPXN	leupaxin
9411	ARHGAP29	Rho GTPase activating protein 29
9450	LY86	lymphocyte antigen 86
9452	ITM2A	integral membrane protein 2A
9459	ARHGEF6	Rac/Cdc42 guanine nucleotide exchange factor (GEF) 6
9466	IL27RA	interleukin 27 receptor, alpha
9476	NAPSA	napsin A aspartic peptidase
9503	XAGE1D	X antigen family, member 1D
9518	GDF15	growth differentiation factor 15
9535	GMFG	glia maturation factor, gamma
9630	GNA14	guanine nucleotide binding protein (G protein), alpha 14
9645	MICAL2	microtubule associated monoxygenase, calponin and LIM domain containing 2
9659	PDE4DIP	phosphodiesterase 4D interacting protein
9663	LPIN2	lipin 2
9732	DOCK4	dedicator of cytokinesis 4
9770	RASSF2	Ras association (RalGDS/AF-6) domain family member 2
9912	RICH2	Rho-type GTPase-activating protein RICH2
9936	CD302	CD302 molecule
9956	HS3ST2	heparan sulfate (glucosamine) 3-O-sulfotransferase 2
9957	HS3ST1	heparan sulfate (glucosamine) 3-O-sulfotransferase 1
9961	MVP	major vault protein
10103	TSPAN1	tetraspanin 1
10129	FRY	furry homolog (Drosophila)
10144	FAM13A1	family with sequence similarity 13, member A1
10158	PDZK1IP1	PDZK1 interacting protein 1
10231	RCAN2	regulator of calcineurin 2
10232	MSLN	mesothelin
10252	SPRY1	sprouty homolog 1, antagonist of FGF signaling (Drosophila)
10261	IGSF6	immunoglobulin superfamily, member 6
10320	IKZF1	IKAROS family zinc finger 1 (Ikaros)
10346	TRIM22	tripartite motif-containing 22
10351	ABCA8	ATP-binding cassette, sub-family A (ABC1), member 8
10365	KLF2	Kruppel-like factor 2 (lung)
10370	CITED2	Cbp/p300-interacting transactivator, with Glu/Asp-rich carboxy-terminal domain, 2
10395	DLC1	deleted in liver cancer 1
10396	ATP8A1	ATPase, aminophospholipid transporter (APLT), class I, type 8A, member 1
10404	PGCP	plasma glutamate carboxypeptidase
10406	WFDC2	WAP four-disulfide core domain 2
10418	SPON1	spondin 1, extracellular matrix protein
10449	ACAA2	acetyl-Coenzyme A acyltransferase 2
10497	UNC13B	unc-13 homolog B (C. elegans)
10516	FBLN5	fibulin 5
10550	ARL6IP5	ADP-ribosylation-like factor 6 interacting protein 5
10551	AGR2	anterior gradient homolog 2 (Xenopus laevis)
10561	IFI44	interferon-induced protein 44
10568	SLC34A2	solute carrier family 34 (sodium phosphate), member 2
10577	NPC2	Niemann-Pick disease, type C2
10580	SORBS1	sorbin and SH3 domain containing 1
10628	TXNIP	thioredoxin interacting protein
10659	CUGBP2	CUG triplet repeat, RNA binding protein 2
10687	PNMA2	paraneoplastic antigen MA2
10783	NEK6	NIMA (never in mitosis gene a)-related kinase 6
10788	IQGAP2	IQ motif containing GTPase activating protein 2
10791	VAMP5	vesicle-associated membrane protein 5 (myobrevin)
10800	CYSLTR1	cysteinyl leukotriene receptor 1
10809	STARD10	StAR-related lipid transfer (START) domain containing 10
10826	C5orf4	chromosome 5 open reading frame 4
10863	ADAM28	ADAM metallopeptidase domain 28
10873	ME3	malic enzyme 3, NADP(+)-dependent, mitochondrial
11005	SPINK5	serine peptidase inhibitor, Kazal type 5
11030	RBPMS	RNA binding protein with multiple splicing
11099	PTPN21	protein tyrosine phosphatase, non-receptor type 21
11145	PLA2G16	phospholipase A2, group XVI
11170	FAM107A	family with sequence similarity 107, member A
11185	INMT	indolethylamine N-methyltransferase
11223	MSTP9	macrophage stimulating, pseudogene 9
11254	SLC6A14	solute carrier family 6 (amino acid transporter), member 14
11259	FILIP1L	filamin A interacting protein 1-like
11309	SLCO2B1	solute carrier organic anion transporter family, member 2B1
11320	MGAT4A	mannosyl (alpha-1,3-)-glycoprotein beta-1,4-N-acetylglucosaminyltransferase, isozyme A
11326	VSIG4	V-set and immunoglobulin domain containing 4
11343	MGLL	monoglyceride lipase
22875	ENPP4	ectonucleotide pyrophosphatase/phosphodiesterase 4 (putative function)
22918	CD93	CD93 molecule
22996	TTC39A	tetratricopeptide repeat domain 39A
22998	LIMCH1	LIM and calponin homology domains 1
23034	SAMD4A	sterile alpha motif domain containing 4A
23129	PLXND1	plexin D1
23171	GPD1L	glycerol-3-phosphate dehydrogenase 1-like
23180	RFTN1	raftlin, lipid raft linker 1
23220	DTX4	deltex 4 homolog (Drosophila)
23221	RHOBTB2	Rho-related BTB domain containing 2
23242	COBL	cordon-bleu homolog (mouse)
23250	ATP11A	ATPase, class VI, type 11A
23286	WWC1	WW and C2 domain containing 1
23333	DPY19L1	dpy-19-like 1 (C. elegans)
23345	SYNE1	spectrin repeat containing, nuclear envelope 1
23371	TENC1	tensin like C1 domain containing phosphatase (tensin 2)
23382	AHCYL2	S-adenosylhomocysteine hydrolase-like 2
23475	QPRT	quinolinate phosphoribosyltransferase
23500	DAAM2	dishevelled associated activator of morphogenesis 2
23554	TSPAN12	tetraspanin 12
23576	DDAH1	dimethylarginine dimethylaminohydrolase 1
23584	VSIG2	V-set and immunoglobulin domain containing 2
23643	LY96	lymphocyte antigen 96
23705	CADM1	cell adhesion molecule 1
23767	FLRT3	fibronectin leucine rich transmembrane protein 3
25797	QPCT	glutaminyl-peptide cyclotransferase
25803	SPDEF	SAM pointed domain containing ets transcription factor
25849	DKFZP564O0823	DKFZP564O0823 protein
25854	FAM149A	family with sequence similarity 149, member A
25890	ABI3BP	ABI family, member 3 (NESH) binding protein
25927	CNRIP1	cannabinoid receptor interacting protein 1
25953	PNKD	paroxysmal nonkinesigenic dyskinesia
25959	KANK2	KN motif and ankyrin repeat domains 2
25992	SNED1	sushi, nidogen and EGF-like domains 1
26002	MOXD1	monooxygenase, DBH-like 1
26118	WSB1	WD repeat and SOCS box-containing 1
26137	ZBTB20	zinc finger and BTB domain containing 20
26157	GIMAP2	GTPase, IMAP family member 2
26353	HSPB8	heat shock 22kDa protein 8
26470	SEZ6L2	seizure related 6 homolog (mouse)-like 2
26575	RGS17	regulator of G-protein signaling 17
26999	CYFIP2	cytoplasmic FMR1 interacting protein 2
27010	TPK1	thiamin pyrophosphokinase 1
27034	ACAD8	acyl-Coenzyme A dehydrogenase family, member 8
27074	LAMP3	lysosomal-associated membrane protein 3
27075	TSPAN13	tetraspanin 13
27134	TJP3	tight junction protein 3 (zona occludens 3)
27289	RND1	Rho family GTPase 1
27293	SMPDL3B	sphingomyelin phosphodiesterase, acid-like 3B
27303	RBMS3	RNA binding motif, single stranded interacting protein
27306	PGDS	prostaglandin D2 synthase, hematopoietic
27324	TOX3	TOX high mobility group box family member 3
28984	C13orf15	chromosome 13 open reading frame 15
29015	SLC43A3	solute carrier family 43, member 3
29103	DNAJC15	DnaJ (Hsp40) homolog, subfamily C, member 15
29109	FHOD1	formin homology 2 domain containing 1
30011	SH3KBP1	SH3-domain kinase binding protein 1
30061	SLC40A1	solute carrier family 40 (iron-regulated transporter), member 1
50486	G0S2	G0/G1switch 2
51090	PLLP	plasma membrane proteolipid (plasmolipin)
51208	CLDN18	claudin 18
51241	COX16	COX16 cytochrome c oxidase assembly homolog (S. cerevisiae)
51280	GOLM1	golgi membrane protein 1
51297	PLUNC	palate, lung and nasal epithelium associated
51330	TNFRSF12A	tumor necrosis factor receptor superfamily, member 12A
51338	MS4A4A	membrane-spanning 4-domains, subfamily A, member 4
51351	ZNF117	zinc finger protein 117
51523	CXXC5	CXXC finger 5
51562	MBIP	MAP3K12 binding inhibitory protein 1
51673	TPPP3	tubulin polymerization-promoting protein family member 3
51703	ACSL5	acyl-CoA synthetase long-chain family member 5
51705	EMCN	endomucin
51816	CECR1	cat eye syndrome chromosome region, candidate 1
53405	CLIC5	chloride intracellular channel 5
53918	PELO	pelota homolog (Drosophila)
54102	CLIC6	chloride intracellular channel 6
54206	ERRFI1	ERBB receptor feedback inhibitor 1
54209	TREM2	triggering receptor expressed on myeloid cells 2
54210	TREM1	triggering receptor expressed on myeloid cells 1
54331	GNG2	guanine nucleotide binding protein (G protein), gamma 2
54414	SIAE	sialic acid acetylesterase
54502	RBM47	RNA binding motif protein 47
54518	APBB1IP	amyloid beta (A4) precursor protein-binding, family B, member 1 interacting protein
54749	EPDR1	ependymin related protein 1 (zebrafish)
54757	FAM20A	family with sequence similarity 20, member A
54843	SYTL2	synaptotagmin-like 2
54847	SIDT1	SID1 transmembrane family, member 1
54855	FAM46C	family with sequence similarity 46, member C
54996	MOSC2	MOCO sulphurase C-terminal domain containing 2
54997	TESC	tescalcin
55022	PID1	phosphotyrosine interaction domain containing 1
55024	BANK1	B-cell scaffold protein with ankyrin repeats 1
55273	TMEM100	transmembrane protein 100
55303	GIMAP4	GTPase, IMAP family member 4
55314	TMEM144	transmembrane protein 144
55332	DRAM	damage-regulated autophagy modulator
55450	CAMK2N1	calcium/calmodulin-dependent protein kinase II inhibitor 1
55568	GALNT10	UDP-N-acetyl-alpha-D-galactosamine:polypeptide N-acetylgalactosaminyltransferase 10 (GalNAc-T10)
55603	FAM46A	family with sequence similarity 46, member A
55607	PPP1R9A	protein phosphatase 1, regulatory (inhibitor) subunit 9A
55638	GOLSYN	Golgi-localized protein
55647	RAB20	RAB20, member RAS oncogene family
55715	DOK4	docking protein 4
55808	ST6GALNAC1	ST6 (alpha-N-acetyl-neuraminyl-2,3-beta-galactosyl-1,3)-N-acetylgalactosaminide alpha-2,6-sialyltransferase 1
55816	DOK5	docking protein 5
55824	PAG1	phosphoprotein associated with glycosphingolipid microdomains 1
55843	ARHGAP15	Rho GTPase activating protein 15
55885	LMO3	LIM domain only 3 (rhombotin-like 2)
55890	GPRC5C	G protein-coupled receptor, family C, group 5, member C
55930	MYO5C	myosin VC
56146	PCDHA2	protocadherin alpha 2
56241	SUSD2	sushi domain containing 2
56521	DNAJC12	DnaJ (Hsp40) homolog, subfamily C, member 12
56892	C8orf4	chromosome 8 open reading frame 4
56937	PMEPA1	prostate transmembrane protein, androgen induced 1
56944	OLFML3	olfactomedin-like 3
57134	MAN1C1	mannosidase, alpha, class 1C, member 1
57211	GPR126	G protein-coupled receptor 126
57221	KIAA1244	KIAA1244
57381	RHOJ	ras homolog gene family, member J
57465	TBC1D24	TBC1 domain family, member 24
57530	CGN	cingulin
57569	ARHGAP20	Rho GTPase activating protein 20
57600	FNIP2	folliculin interacting protein 2
57619	SHROOM3	shroom family member 3
58189	WFDC1	WAP four-disulfide core domain 1
58191	CXCL16	chemokine (C-X-C motif) ligand 16
58473	PLEKHB1	pleckstrin homology domain containing, family B (evectins) member 1
58475	MS4A7	membrane-spanning 4-domains, subfamily A, member 7
58480	RHOU	ras homolog gene family, member U
58986	TMEM8	transmembrane protein 8 (five membrane-spanning domains)
59084	ENPP5	ectonucleotide pyrophosphatase/phosphodiesterase 5 (putative function)
59277	NTN4	netrin 4
63940	GPSM3	G-protein signaling modulator 3 (AGS3-like, C. elegans)
63976	PRDM16	PR domain containing 16
64081	PBLD	phenazine biosynthesis-like protein domain containing
64097	EPB41L4A	erythrocyte membrane protein band 4.1 like 4A
64116	SLC39A8	solute carrier family 39 (zinc transporter), member 8
64231	MS4A6A	membrane-spanning 4-domains, subfamily A, member 6A
64284	RAB17	RAB17, member RAS oncogene family
64499	TPSB2	tryptase beta 2
64759	TNS3	tensin 3
64798	DEPDC6	DEP domain containing 6
64856	VWA1	von Willebrand factor A domain containing 1
64881	PCDH20	protocadherin 20
65983	GRAMD3	GRAM domain containing 3
65987	KCTD14	potassium channel tetramerisation domain containing 14
79083	MLPH	melanophilin
79098	C1orf116	chromosome 1 open reading frame 116
79148	MMP28	matrix metallopeptidase 28
79161	C7orf23	chromosome 7 open reading frame 23
79170	ATAD4	ATPase family, AAA domain containing 4
79589	RNF128	ring finger protein 128
79625	C4orf31	chromosome 4 open reading frame 31
79633	FAT4	FAT tumor suppressor homolog 4 (Drosophila)
79652	TMEM204	transmembrane protein 204
79668	PARP8	poly (ADP-ribose) polymerase family, member 8
79674	VEPH1	ventricular zone expressed PH domain homolog 1 (zebrafish)
79689	STEAP4	STEAP family member 4
79695	GALNT12	UDP-N-acetyl-alpha-D-galactosamine:polypeptide N-acetylgalactosaminyltransferase 12 (GalNAc-T12)
79782	LRRC31	leucine rich repeat containing 31
79836	LONRF3	LON peptidase N-terminal domain and ring finger 3
79838	TMC5	transmembrane channel-like 5
79888	LPCAT1	lysophosphatidylcholine acyltransferase 1
80005	DOCK5	dedicator of cytokinesis 5
80221	ACSF2	acyl-CoA synthetase family member 2
80310	PDGFD	platelet derived growth factor D
80323	CCDC68	coiled-coil domain containing 68
80736	SLC44A4	solute carrier family 44, member 4
81035	COLEC12	collectin sub-family member 12
81578	COL21A1	collagen, type XXI, alpha 1
81615	TMEM163	transmembrane protein 163
81704	DOCK8	dedicator of cytokinesis 8
81848	SPRY4	sprouty homolog 4 (Drosophila)
81855	SFXN3	sideroflexin 3
83641	FAM107B	family with sequence similarity 107, member B
83699	SH3BGRL2	SH3 domain binding glutamic acid-rich protein like 2
83872	HMCN1	hemicentin 1
83891	SNX25	sorting nexin 25
83930	STARD3NL	STARD3 N-terminal like
83935	TMEM133	transmembrane protein 133
83937	RASSF4	Ras association (RalGDS/AF-6) domain family member 4
84141	FAM176A	family with sequence similarity 176, member A
84152	PPP1R1B	protein phosphatase 1, regulatory (inhibitor) subunit 1B
84239	ATP13A4	ATPase type 13A4
84417	C2orf40	chromosome 2 open reading frame 40
84525	HOPX	HOP homeobox
84662	GLIS2	GLIS family zinc finger 2
84688	C9orf24	chromosome 9 open reading frame 24
84740	MGC10981	hypothetical protein MGC10981
84952	CGNL1	cingulin-like 1
84964	ALKBH6	alkB, alkylation repair homolog 6 (E. coli)
84976	DISP1	dispatched homolog 1 (Drosophila)
89765	RSPH1	radial spoke head 1 homolog (Chlamydomonas)
90865	IL33	interleukin 33
90952	ESAM	endothelial cell adhesion molecule
90993	CREB3L1	cAMP responsive element binding protein 3-like 1
91624	NEXN	nexilin (F actin binding protein)
91851	CHRDL1	chordin-like 1
91894	C11orf52	chromosome 11 open reading frame 52
92086	GGTLC1	gamma-glutamyltransferase light chain 1
92291	CAPN13	calpain 13
92304	SCGB3A1	secretoglobin, family 3A, member 1
92747	C20orf114	chromosome 20 open reading frame 114
93010	B3GNT7	UDP-GlcNAc:betaGal beta-1,3-N-acetylglucosaminyltransferase 7
93663	ARHGAP18	Rho GTPase activating protein 18
93664	CADPS2	Ca++-dependent secretion activator 2
94274	PPP1R14A	protein phosphatase 1, regulatory (inhibitor) subunit 14A
112937	GLB1L3	galactosidase, beta 1-like 3
114794	ELFN2	extracellular leucine-rich repeat and fibronectin type III domain containing 2
114801	TMEM200A	transmembrane protein 200A
114990	VASN	vasorin
115019	SLC26A9	solute carrier family 26, member 9
115207	KCTD12	potassium channel tetramerisation domain containing 12
115548	FCHO2	FCH domain only 2
115677	NOSTRIN	nitric oxide synthase trafficker
116159	CYYR1	cysteine/tyrosine-rich 1
116441	TM4SF18	transmembrane 4 L six family member 18
116844	LRG1	leucine-rich alpha-2-glycoprotein 1
117156	SCGB3A2	secretoglobin, family 3A, member 2
118429	ANTXR2	anthrax toxin receptor 2
120224	TMEM45B	transmembrane protein 45B
120892	LRRK2	leucine-rich repeat kinase 2
121506	ERP27	endoplasmic reticulum protein 27 kDa
121512	FGD4	FYVE, RhoGEF and PH domain containing 4
122060	SLAIN1	SLAIN motif family, member 1
126669	SHE	Src homology 2 domain containing E
126969	SLC44A3	solute carrier family 44, member 3
127707	KLHDC7A	kelch domain containing 7A
127845	GOLT1A	golgi transport 1 homolog A (S. cerevisiae)
128218	TMEM125	transmembrane protein 125
128344	C1orf88	chromosome 1 open reading frame 88
128346	C1orf162	chromosome 1 open reading frame 162
128434	VSTM2L	V-set and transmembrane domain containing 2 like
128602	C20orf85	chromosome 20 open reading frame 85
130271	PLEKHH2	pleckstrin homology domain containing, family H (with MyTH4 domain) member 2
130589	GALM	galactose mutarotase (aldose 1-epimerase)
132203	S100A1L	Protein S100-A1-like
132671	SPATA18	spermatogenesis associated 18 homolog (rat)
137075	CLDN23	claudin 23
138255	C9orf135	chromosome 9 open reading frame 135
140733	MACROD2	MACRO domain containing 2
140828	C20orf56	chromosome 20 open reading frame 56
140862	ISM1	isthmin 1 homolog (zebrafish)
146227	BEAN	brain expressed, associated with Nedd4
146429	LOC146429	hypothetical protein LOC146429
146556	C16orf89	chromosome 16 open reading frame 89
146722	CD300LF	CD300 molecule-like family member f
147798	TMC4	transmembrane channel-like 4
148808	MFSD4	major facilitator superfamily domain containing 4
151126	ZNF385B	zinc finger protein 385B
152573	SHISA3	shisa homolog 3 (Xenopus laevis)
153643	FAM81B	family with sequence similarity 81, member B
155038	GIMAP8	GTPase, IMAP family member 8
155465	AGR3	anterior gradient homolog 3 (Xenopus laevis)
157310	PEBP4	phosphatidylethanolamine-binding protein 4
158158	RASEF	RAS and EF-hand domain containing
161198	CLEC14A	C-type lectin domain family 14, member A
162461	TMEM92	transmembrane protein 92
164312	LRRN4	leucine rich repeat neuronal 4
166929	SGMS2	sphingomyelin synthase 2
168537	GIMAP7	GTPase, IMAP family member 7
169792	GLIS3	GLIS family zinc finger 3
170371	C10orf128	chromosome 10 open reading frame 128
195814	SDR16C5	short chain dehydrogenase/reductase family 16C, member 5
196410	METTL7B	methyltransferase like 7B
199675	C19orf59	chromosome 19 open reading frame 59
200504	GKN2	gastrokine 2
207107	SFTPF	surfactant associated protein F
219285	SAMD9L	sterile alpha motif domain containing 9-like
219654	ZCCHC24	zinc finger, CCHC domain containing 24
219972	MPEG1	macrophage expressed 1
221303	FAM162B	family with sequence similarity 162, member B
221395	GPR116	G protein-coupled receptor 116
253970	SFTA3	surfactant associated 3
256236	NAPSB	napsin B aspartic peptidase pseudogene
256691	MAMDC2	MAM domain containing 2
260293	CYP4X1	cytochrome P450, family 4, subfamily X, polypeptide 1
260425	MAGI3	membrane associated guanylate kinase, WW and PDZ domain containing 3
266977	GPR110	G protein-coupled receptor 110
283209	PGM2L1	phosphoglucomutase 2-like 1
283383	GPR133	G protein-coupled receptor 133
283537	SLC46A3	solute carrier family 46, member 3
284340	CXCL17	chemokine (C-X-C motif) ligand 17
285440	CYP4V2	cytochrome P450, family 4, subfamily V, polypeptide 2
286144	LOC286144	hypothetical LOC286144
338773	TMEM119	transmembrane protein 119
340061	TMEM173	transmembrane protein 173
340547	VSIG1	V-set and immunoglobulin domain containing 1
342035	GLDN	gliomedin
343990	C2orf55	chromosome 2 open reading frame 55
346389	MACC1	metastasis associated in colon cancer 1
347902	AMIGO2	adhesion molecule with Ig-like domain 2
377677	CA13	carbonic anhydrase XIII
389376	SFTA2	surfactant associated 2
401022	LOC401022	hypothetical LOC401022
401546	C9orf152	chromosome 9 open reading frame 152
440465	FLJ90757	hypothetical protein LOC440465
474344	GIMAP6	GTPase, IMAP family member 6
643733	LOC643733	hypothetical LOC643733
644151	LOC644151	similar to calpain 8
647121	LOC647121	embigin homolog (mouse) pseudogene
727738	AREGB	amphiregulin B
727897	MUC5B	mucin 5B, oligomeric mucus/gel-forming
728070	hCG_1644884	similar to chromosome 16 open reading frame 54
729230	FLJ78302	chemokine (C-C motif) receptor 2-like
729238	SFTPA2	surfactant protein A2
