# Supplementary material for: CAFET Algorithm Reveals Wnt/PCP Signature in Lung Squamous Cell Carcinoma
Source: PLoS One. 2011 Oct 10;6(10):e25807. doi: 10.1371/journal.pone.0025807 (PMC3189939; doi:10.1371/journal.pone.0025807)
Supplement: Table S3 — Functional groups enriched by FGA analysis among genes overexpressed in Group 1 samples. (XLSX) [file pone.0025807.s003.xlsx]

## Sheet: table2a
# FGA result: Complete list of function groups enriched in genes overexpressed in Group 1 samples
#Group 1/2 samples as shown in Figure 1 in paper
FGS_ID	FGS_Name	Hita	Total In FGb	pValue	BH-FDRc
GO:0051301	cell division	56	225	8.66962e-23	8.93318e-19
GO:0022403	cell cycle phase	68	333	3.12608e-22	1.61056e-18
GO:0000279	M phase	60	267	6.69885e-22	2.30083e-18
GO:0007067	mitosis	51	206	1.03514e-20	2.66653e-17
GO:0022402	cell cycle process	73	447	6.10942e-18	1.25903e-14
GO:0000278	mitotic cell cycle	64	358	8.12831e-18	1.3959e-14
GO:0007049	cell cycle	97	752	2.08449e-16	3.06837e-13
GO:0044427	chromosomal part	43	234	4.57088e-13	5.8873e-10
GO:0005694	chromosome	47	285	2.1928e-12	2.51052e-09
GO:0000793	condensed chromosome	22	77	3.75837e-11	3.87263e-08
GO:0007398	ectoderm development	26	110	1.2218e-10	1.14449e-07
GO:0005819	spindle	23	92	2.62422e-10	2.25333e-07
GO:0000775	chromosome, centromeric region	22	86	3.99945e-10	3.17002e-07
GO:0008544	epidermis development	23	98	1.69434e-09	1.24703e-06
GO:0009888	tissue development	49	377	9.24698e-09	6.35206e-06
GO:0000777	condensed chromosome kinetochore	14	41	1.09901e-08	7.0776e-06
GO:0044430	cytoskeletal part	60	529	1.35519e-08	8.21404e-06
GO:0000070	mitotic sister chromatid segregation	11	24	1.48594e-08	8.50616e-06
hsa04110	Cell cycle - Homo sapiens (human)	23	102	1.70608e-08	9.25235e-06
GO:0007059	chromosome segregation	16	55	1.98153e-08	1.02088e-05
GO:0005856	cytoskeleton	83	862	4.37522e-08	2.14678e-05
GO:0015630	microtubule cytoskeleton	46	377	8.70964e-08	4.07928e-05
hsa00980	Metabolism of xenobiotics by cytochrome P450 - Homo sapiens (human)	14	44	1.30617e-07	5.85165e-05
GO:0000776	kinetochore	15	56	1.30617e-07	5.60783e-05
GO:0051303	establishment of chromosome localization	6	7	1.70608e-07	7.03179e-05
GO:0006260	DNA replication	28	177	2.97167e-07	0.000117769
GO:0048856	anatomical structure development	122	1459	3.02691e-07	0.000115516
GO:0000075	cell cycle checkpoint	16	66	3.25837e-07	0.000119908
GO:0043232	intracellular non-membrane-bounded organelle	139	1772	3.82825e-07	0.000136022
GO:0030216	keratinocyte differentiation	11	32	5.14044e-07	0.000176557
GO:0007017	microtubule-based process	26	162	5.94292e-07	0.000197535
GO:0030261	chromosome condensation	8	16	6.45654e-07	0.000207901
GO:0048731	system development	112	1329	7.37904e-07	0.000230405
GO:0007051	spindle organization	10	27	7.72681e-07	0.000234168
GO:0048513	organ development	89	991	9.66051e-07	0.000284405
GO:0006996	organelle organization	88	978	1.03753e-06	0.000296964
GO:0007076	mitotic chromosome condensation	7	13	1.77011e-06	0.000492951
GO:0007346	regulation of mitotic cell cycle	20	112	2.21309e-06	0.000600098
GO:0000796	condensin complex	5	6	2.36048e-06	0.00062365
GO:0030057	desmosome	8	19	2.66686e-06	0.000686983
GO:0007275	multicellular organismal development	130	1652	3.26588e-06	0.000820771
GO:0006323	DNA packaging	15	69	3.34965e-06	0.000821782
GO:0005911	cell-cell junction	20	119	3.89045e-06	0.000932261
GO:0005882	intermediate filament	12	49	6.63743e-06	0.00155437
hsa00480	Glutathione metabolism - Homo sapiens (human)	12	44	6.65273e-06	0.00152333
GO:0032501	multicellular organismal process	155	2081	6.83912e-06	0.00153196
GO:0002009	morphogenesis of an epithelium	16	85	1.14288e-05	0.00250558
GO:0048729	tissue morphogenesis	22	146	1.24738e-05	0.00267772
hsa04115	p53 signaling pathway - Homo sapiens (human)	14	64	1.84077e-05	0.00387088
GO:0032502	developmental process	154	2109	2.32809e-05	0.00479773
GO:0048839	inner ear development	9	31	2.71644e-05	0.00548827
GO:0016327	apicolateral plasma membrane	14	74	2.8119e-05	0.00557189
GO:0003777	microtubule motor activity	11	48	2.8119e-05	0.00546676
GO:0006261	DNA-dependent DNA replication	11	47	3.2961e-05	0.00628944
GO:0006270	DNA replication initiation	7	19	3.89942e-05	0.00730539
GO:0051325	interphase	15	85	4.74242e-05	0.00872605
GO:0048015	phosphoinositide-mediated signaling	11	49	4.98884e-05	0.00901843
GO:0043583	ear development	10	41	5.14044e-05	0.00913225
GO:0007093	mitotic cell cycle checkpoint	10	41	5.14044e-05	0.00897747
GO:0051726	regulation of cell cycle	34	306	5.59758e-05	0.0096129
GO:0016616	oxidoreductase activity, acting on the CH-OH group of donors, NAD or NADP as acceptor	14	81	6.95024e-05	0.0117402
GO:0007018	microtubule-based movement	13	70	8.72971e-05	0.0145082
GO:0007399	nervous system development	51	544	8.81049e-05	0.01441
GO:0043296	apical junction complex	13	72	8.97429e-05	0.0144486
GO:0005874	microtubule	22	170	9.03649e-05	0.0143249
GO:0051329	interphase of mitotic cell cycle	14	80	9.2683e-05	0.0144698
GO:0034508	centromere complex assembly	4	6	0.00011995	0.0184472
GO:0007126	meiosis	11	55	0.000152055	0.0227068
GO:0007127	meiosis I	7	23	0.000156675	0.0230626
GO:0006268	DNA unwinding during replication	5	11	0.000165959	0.024085
GO:0030054	cell junction	31	295	0.000204174	0.0292195
GO:0005871	kinesin complex	5	12	0.000238232	0.0336266
GO:0007088	regulation of mitosis	10	50	0.000302691	0.0421477
hsa00982	Drug metabolism - cytochrome P450 - Homo sapiens (human)	10	46	0.00031842	0.0437466
GO:0048598	embryonic morphogenesis	19	145	0.000321366	0.0435705
Columna: number of genes in the functional group that were significantly overexpressed in Group 1 samples (ttest corrected with Benjamini and Hochberg method <0.05, Group 1 mean >2.5 fold*Group 2 mean).
Columnb: the total number of genes in both functional groups and array with max intensity>100.
Columnc: pValue corrected with Benjamini and Hochberg method
