# Supplementary material for: CAFET Algorithm Reveals Wnt/PCP Signature in Lung Squamous Cell Carcinoma
Source: PLoS One. 2011 Oct 10;6(10):e25807. doi: 10.1371/journal.pone.0025807 (PMC3189939; doi:10.1371/journal.pone.0025807)
Supplement: Table S4 — Functional groups enriched by FGA analysis among genes overexpressed in Group 2 samples. (XLSX) [file pone.0025807.s004.xlsx]

## Sheet: table s4
# FGA result: Complete list of function groups enriched in genes overexpressed in Group 2 samples
#Group 1/2 samples as shown in Figure 1 in paper
FGS_ID	FGS_Name	Hita	Total In FGb	pValue	BH-FDRc
GO:0005576	extracellular region	175	1072	1.70216e-35	1.7539e-31
GO:0005886	plasma membrane	241	1916	3.74973e-31	1.93186e-27
GO:0044459	plasma membrane part	172	1160	1.94089e-29	6.6663e-26
GO:0005887	integral to plasma membrane	114	682	2.2182e-23	5.71407e-20
GO:0031226	intrinsic to plasma membrane	115	694	2.91743e-23	6.01223e-20
GO:0044425	membrane part	336	3479	5.26017e-23	9.03347e-20
GO:0031224	intrinsic to membrane	297	2988	2.67917e-21	3.94374e-18
GO:0044421	extracellular region part	96	565	3.50752e-20	4.51768e-17
GO:0016021	integral to membrane	290	2936	3.59749e-20	4.11873e-17
GO:0016020	membrane	382	4310	5.236e-20	5.39518e-17
GO:0004872	receptor activity	101	678	3.66438e-18	3.43252e-15
GO:0005615	extracellular space	87	517	4.83059e-18	4.14786e-15
GO:0004888	transmembrane receptor activity	71	396	3.55631e-17	2.81879e-14
GO:0006955	immune response	80	476	5.67545e-17	4.17713e-14
GO:0009605	response to external stimulus	87	547	7.12853e-17	4.89683e-14
GO:0002376	immune system process	99	703	1.76198e-15	1.13471e-12
GO:0006952	defense response	67	389	7.37904e-15	4.47257e-12
GO:0004871	signal transducer activity	121	1006	2.63027e-14	1.50568e-11
GO:0009611	response to wounding	62	355	4.2462e-14	2.30278e-11
GO:0002504	antigen processing and presentation of peptide or polysaccharide antigen via MHC class II	12	14	2.34963e-13	1.21053e-10
hsa04514	Cell adhesion molecules (CAMs) - Homo sapiens (human)	30	103	7.58578e-12	3.72209e-09
GO:0042613	MHC class II protein complex	10	11	9.01571e-12	4.22263e-09
hsa05310	Asthma - Homo sapiens (human)	12	16	2.208e-11	9.89186e-09
GO:0006959	humoral immune response	20	54	2.24905e-11	9.65594e-09
GO:0006954	inflammatory response	44	236	2.77332e-11	1.14305e-08
GO:0042611	MHC protein complex	14	26	5.94292e-11	2.35523e-08
GO:0050896	response to stimulus	173	1780	6.13762e-11	2.3423e-08
GO:0050778	positive regulation of immune response	23	75	6.16595e-11	2.26907e-08
GO:0019882	antigen processing and presentation	18	46	7.78037e-11	2.76444e-08
GO:0007155	cell adhesion	70	515	2.08449e-10	7.15953e-08
GO:0002682	regulation of immune system process	41	224	2.44343e-10	8.12165e-08
GO:0006956	complement activation	14	29	3.46737e-10	1.11649e-07
GO:0002526	acute inflammatory response	20	62	4.02717e-10	1.25745e-07
GO:0006957	complement activation, alternative pathway	8	9	1.77419e-09	5.37684e-07
GO:0045087	innate immune response	25	103	2.24388e-09	6.60599e-07
hsa04610	Complement and coagulation cascades - Homo sapiens (human)	18	49	2.37137e-09	6.7874e-07
GO:0002684	positive regulation of immune system process	28	127	2.56448e-09	7.14174e-07
GO:0050776	regulation of immune response	26	115	5.44503e-09	1.47646e-06
GO:0004857	enzyme inhibitor activity	33	183	1.19674e-08	3.16185e-06
GO:0005578	proteinaceous extracellular matrix	35	199	2.07014e-08	5.33268e-06
GO:0032395	MHC class II receptor activity	7	8	2.17771e-08	5.47296e-06
GO:0006935	chemotaxis	26	123	2.42103e-08	5.93959e-06
GO:0002253	activation of immune response	17	57	3.1842e-08	7.63023e-06
GO:0002449	lymphocyte mediated immunity	18	64	3.46737e-08	8.11995e-06
GO:0002250	adaptive immune response	19	71	3.52371e-08	8.06851e-06
GO:0002252	immune effector process	24	110	4.4157e-08	9.89118e-06
GO:0031012	extracellular matrix	36	218	6.99842e-08	1.53429e-05
GO:0002443	leukocyte mediated immunity	19	74	7.29458e-08	1.5659e-05
GO:0016064	immunoglobulin mediated immune response	15	47	7.55092e-08	1.58785e-05
GO:0048584	positive regulation of response to stimulus	26	133	1.29122e-07	2.66094e-05
GO:0002460	adaptive immune response based on somatic recombination of immune receptors built from immunoglobulin superfamily domains	18	70	1.57398e-07	3.18006e-05
GO:0048583	regulation of response to stimulus	37	246	3.94457e-07	7.81632e-05
GO:0040011	locomotion	45	334	5.62341e-07	0.000109328
GO:0051605	protein maturation by peptide bond cleavage	15	54	5.79429e-07	0.000110564
GO:0030414	peptidase inhibitor activity	20	95	7.44732e-07	0.000139522
hsa05322	Systemic lupus erythematosus - Homo sapiens (human)	17	62	8.95365e-07	0.000164747
hsa04940	Type I diabetes mellitus - Homo sapiens (human)	12	32	9.59401e-07	0.000173433
GO:0006958	complement activation, classical pathway	9	21	1.90546e-06	0.000338515
GO:0004866	endopeptidase inhibitor activity	19	93	2.26986e-06	0.000396418
GO:0007626	locomotory behavior	27	164	2.62422e-06	0.000450666
GO:0005044	scavenger receptor activity	9	23	3.8815e-06	0.000655656
hsa05320	Autoimmune thyroid disease - Homo sapiens (human)	10	25	4.04576e-06	0.000672379
hsa05330	Allograft rejection - Homo sapiens (human)	10	25	4.04576e-06	0.000661706
GO:0050865	regulation of cell activation	19	96	5.28445e-06	0.000850797
GO:0002694	regulation of leukocyte activation	18	89	6.79204e-06	0.00107669
hsa05332	Graft-versus-host disease - Homo sapiens (human)	10	27	9.18333e-06	0.00143371
GO:0032403	protein complex binding	19	102	9.48418e-06	0.00145858
GO:0032501	multicellular organismal process	172	2081	1.07152e-05	0.00162367
GO:0055066	di-, tri-valent inorganic cation homeostasis	21	120	1.29718e-05	0.00193712
GO:0046456	icosanoid biosynthetic process	9	26	1.53109e-05	0.00219116
GO:0006950	response to stress	100	1077	1.53462e-05	0.00216612
GO:0007166	cell surface receptor linked signal transduction	83	852	1.61808e-05	0.00225307
GO:0007165	signal transduction	173	2111	1.68267e-05	0.00231177
GO:0030246	carbohydrate binding	28	197	1.96789e-05	0.00266804
GO:0030005	cellular di-, tri-valent inorganic cation homeostasis	20	114	1.99986e-05	0.00267618
GO:0004930	G-protein coupled receptor activity	23	146	2.06063e-05	0.00272214
GO:0055080	cation homeostasis	23	143	2.12814e-05	0.00277574
GO:0016485	protein processing	16	80	2.54097e-05	0.00327277
GO:0009897	external side of plasma membrane	15	71	2.59418e-05	0.00330005
GO:0030234	enzyme regulator activity	61	595	2.83139e-05	0.00355789
GO:0031225	anchored to membrane	15	72	3.0903e-05	0.00383643
GO:0016337	cell-cell adhesion	25	170	4.50817e-05	0.00553002
GO:0055074	calcium ion homeostasis	16	84	4.77529e-05	0.00578878
GO:0004252	serine-type endopeptidase activity	16	86	4.83059e-05	0.00578772
GO:0005102	receptor binding	54	519	5.59758e-05	0.00662959
GO:0007186	G-protein coupled receptor protein signaling pathway	34	270	5.78096e-05	0.00676898
GO:0004522	pancreatic ribonuclease activity	4	5	6.32412e-05	0.00732177
hsa04612	Antigen processing and presentation - Homo sapiens (human)	13	53	6.62217e-05	0.00758164
GO:0051249	regulation of lymphocyte activation	15	78	7.29458e-05	0.0082597
GO:0007154	cell communication	184	2329	7.58578e-05	0.00849607
GO:0007585	respiratory gaseous exchange	8	25	8.77001e-05	0.00971679
GO:0005764	lysosome	23	155	9.2683e-05	0.0101596
GO:0019955	cytokine binding	14	73	0.000100925	0.0109467
GO:0006874	cellular calcium ion homeostasis	15	82	0.00013213	0.0141819
GO:0043235	receptor complex	14	73	0.000145546	0.0154609
GO:0009986	cell surface	24	170	0.000145546	0.0153031
GO:0005201	extracellular matrix structural constituent	12	58	0.000147231	0.0153239
GO:0019956	chemokine binding	6	15	0.000149624	0.0154172
GO:0002683	negative regulation of immune system process	10	41	0.000151008	0.0154058
GO:0042060	wound healing	19	122	0.000169824	0.0171556
GO:0019370	leukotriene biosynthetic process	6	15	0.000171002	0.0171068
GO:0042379	chemokine receptor binding	9	35	0.000174181	0.0172573
GO:0004867	serine-type endopeptidase inhibitor activity	12	59	0.000174985	0.0171718
GO:0005372	water transporter activity	4	6	0.000180302	0.0175267
GO:0002706	regulation of lymphocyte mediated immunity	7	21	0.000183654	0.0176857
GO:0030054	cell junction	35	295	0.000188799	0.0180128
GO:0007588	excretion	8	28	0.000213304	0.0201641
GO:0007610	behavior	29	234	0.000264241	0.0243102
GO:0031091	platelet alpha granule	9	36	0.000285102	0.0259972
GO:0004175	endopeptidase activity	28	229	0.000285102	0.0257692
GO:0002889	regulation of immunoglobulin mediated immune response	5	11	0.000304089	0.0272463
hsa04640	Hematopoietic cell lineage - Homo sapiens (human)	13	61	0.000306196	0.0271987
GO:0006633	fatty acid biosynthetic process	13	70	0.000314051	0.027658
GO:0005509	calcium ion binding	53	544	0.000349945	0.0305579
GO:0016755	transferase activity, transferring amino-acyl groups	5	12	0.00044157	0.0382348
GO:0045321	leukocyte activation	25	196	0.000446684	0.0383552
GO:0046649	lymphocyte activation	22	164	0.000483059	0.0411359
GO:0034358	plasma lipoprotein particle	7	24	0.000494311	0.041749
GO:0001775	cell activation	27	221	0.000534564	0.0447817
Columna: number of genes in the functional group that were significantly overexpressed in Group 2 samples (ttest corrected with Benjamini and Hochberg method <0.05, Group 1 mean >2.5 fold*Group 1 mean).
Columnb: the total number of genes in both functional groups and array with max intensity>100.
Columnc: pValue corrected with Benjamini and Hochberg method
