# Supplementary material for: CAFET Algorithm Reveals Wnt/PCP Signature in Lung Squamous Cell Carcinoma
Source: PLoS One. 2011 Oct 10;6(10):e25807. doi: 10.1371/journal.pone.0025807 (PMC3189939; doi:10.1371/journal.pone.0025807)
Supplement: Table S5 — Functional groups enriched by CAFET analysis among genes overexpressed in Group 1 samples. (XLSX) [file pone.0025807.s005.xlsx]

## Sheet: table s5
# CAFET result: Complete list of signficant function groups for Group 1 samples
#Group 1/2 samples as shown in Figure 1 in paper
FGS_ID	FGS_Name	G1_FpValue	G1_BHcorrected_FDR
GO:0030299	intestinal cholesterol absorption	2.07676e-18	1.019e-15
hsa03030	DNA replication - Homo sapiens (human)	1.57796e-17	5.08104e-15
GO:0001840	neural plate development	3.92899e-16	9.87421e-14
GO:0000777	condensed chromosome kinetochore	4.92403e-15	8.74779e-13
GO:0005663	DNA replication factor C complex	5.43091e-15	9.48477e-13
GO:0048854	brain morphogenesis	6.03424e-15	1.01929e-12
GO:0033170	protein-DNA loading ATPase activity	2.35269e-14	3.36696e-12
GO:0003689	DNA clamp loader activity	2.35269e-14	3.36696e-12
GO:0006297	nucleotide-excision repair, DNA gap filling	2.9475e-14	4.10419e-12
GO:0048048	embryonic eye morphogenesis	3.98461e-14	5.47433e-12
GO:0035058	sensory cilium assembly	1.13093e-13	1.38727e-11
GO:0000779	condensed chromosome, centromeric region	1.16984e-13	1.40163e-11
GO:0007618	mating	2.05728e-13	2.43658e-11
GO:0051588	regulation of neurotransmitter transport	2.24235e-13	2.59609e-11
GO:0046928	regulation of neurotransmitter secretion	2.24235e-13	2.59609e-11
GO:0030057	desmosome	6.46322e-13	6.16639e-11
hsa03430	Mismatch repair - Homo sapiens (human)	8.21955e-13	7.77011e-11
GO:0006596	polyamine biosynthetic process	8.36744e-13	7.83801e-11
GO:0042813	Wnt receptor activity	8.54889e-13	7.93584e-11
GO:0005657	replication fork	8.74025e-13	7.96987e-11
GO:0002347	response to tumor cell	8.74025e-13	7.96987e-11
GO:0070567	cytidylyltransferase activity	5.09275e-12	3.97543e-10
GO:0005871	kinesin complex	5.85309e-12	4.46743e-10
GO:0031507	heterochromatin formation	5.85309e-12	4.46743e-10
GO:0008088	axon cargo transport	6.3558e-12	4.78031e-10
GO:0042490	mechanoreceptor differentiation	6.3558e-12	4.78031e-10
GO:0042491	auditory receptor cell differentiation	8.50098e-12	6.30173e-10
GO:0050892	intestinal absorption	1.18978e-11	8.75675e-10
GO:0043121	neurotrophin binding	1.88797e-11	1.33244e-09
GO:0070585	protein localization in mitochondrion	3.95699e-11	2.5483e-09
GO:0006626	protein targeting to mitochondrion	3.95699e-11	2.5483e-09
GO:0043584	nose development	4.33819e-11	2.77644e-09
hsa00632	Benzoate degradation via CoA ligation - Homo sapiens (human)	8.4139e-11	5.12999e-09
GO:0000217	DNA secondary structure binding	8.65962e-11	5.18772e-09
GO:0016540	protein autoprocessing	1.04597e-10	6.15869e-09
GO:0045682	regulation of epidermis development	1.262e-10	7.38844e-09
hsa00440	Aminophosphonate metabolism - Homo sapiens (human)	1.38731e-10	8.03084e-09
GO:0034508	centromere complex assembly	1.38731e-10	8.03084e-09
GO:0000776	kinetochore	1.6547e-10	9.36816e-09
GO:0021983	pituitary gland development	1.91281e-10	1.07702e-08
GO:0045109	intermediate filament organization	2.07134e-10	1.15995e-08
GO:0042787	protein ubiquitination during ubiquitin-dependent protein catabolic process	2.42376e-10	1.34997e-08
GO:0006595	polyamine metabolic process	2.6967e-10	1.4702e-08
GO:0060052	neurofilament cytoskeleton organization	2.96175e-10	1.59779e-08
GO:0005637	nuclear inner membrane	3.16081e-10	1.6963e-08
GO:0009113	purine base biosynthetic process	5.71627e-10	2.95982e-08
GO:0030261	chromosome condensation	7.28569e-10	3.60922e-08
GO:0009146	purine nucleoside triphosphate catabolic process	7.28569e-10	3.60922e-08
GO:0042462	eye photoreceptor cell development	7.71796e-10	3.78695e-08
GO:0001754	eye photoreceptor cell differentiation	7.71796e-10	3.78695e-08
GO:0001783	B cell apoptosis	8.0916e-10	3.95146e-08
GO:0006289	nucleotide-excision repair	9.41022e-10	4.3287e-08
GO:0050982	detection of mechanical stimulus	1.5988e-09	7.19389e-08
GO:0050974	detection of mechanical stimulus involved in sensory perception	1.5988e-09	7.19389e-08
GO:0050910	detection of mechanical stimulus involved in sensory perception of sound	1.5988e-09	7.19389e-08
GO:0006406	mRNA export from nucleus	1.61877e-09	7.2521e-08
GO:0015804	neutral amino acid transport	1.66203e-09	7.41365e-08
GO:0034185	apolipoprotein binding	1.74611e-09	7.75513e-08
GO:0004630	phospholipase D activity	2.13675e-09	9.28989e-08
GO:0000731	DNA synthesis during DNA repair	2.39998e-09	1.01767e-07
GO:0060113	inner ear receptor cell differentiation	2.56047e-09	1.07248e-07
GO:0005112	Notch binding	2.56047e-09	1.07248e-07
GO:0031994	insulin-like growth factor I binding	2.56047e-09	1.07248e-07
GO:0043014	alpha-tubulin binding	2.7273e-09	1.12408e-07
GO:0007076	mitotic chromosome condensation	2.79225e-09	1.14627e-07
GO:0048813	dendrite morphogenesis	2.81059e-09	1.14922e-07
GO:0045104	intermediate filament cytoskeleton organization	3.18569e-09	1.27725e-07
GO:0002088	lens development in camera-type eye	3.76421e-09	1.50335e-07
GO:0048635	negative regulation of muscle development	3.99505e-09	1.5772e-07
GO:0045843	negative regulation of striated muscle development	3.99505e-09	1.5772e-07
GO:0000819	sister chromatid segregation	4.71957e-09	1.84907e-07
GO:0000070	mitotic sister chromatid segregation	4.71957e-09	1.84907e-07
GO:0000178	exosome (RNase complex)	4.87902e-09	1.89711e-07
GO:0045125	bioactive lipid receptor activity	5.80222e-09	2.22253e-07
GO:0001619	lysosphingolipid and lysophosphatidic acid receptor activity	5.80222e-09	2.22253e-07
GO:0000796	condensin complex	5.97069e-09	2.27859e-07
GO:0031050	dsRNA fragmentation	6.60517e-09	2.51143e-07
GO:0009954	proximal/distal pattern formation	8.71133e-09	3.24049e-07
GO:0001736	establishment of planar polarity	9.48809e-09	3.50413e-07
GO:0021955	central nervous system neuron axonogenesis	9.70048e-09	3.55707e-07
GO:0021952	central nervous system projection neuron axonogenesis	9.70048e-09	3.55707e-07
GO:0021517	ventral spinal cord development	1.02162e-08	3.73291e-07
GO:0006446	regulation of translational initiation	1.03783e-08	3.76541e-07
GO:0015175	neutral amino acid transmembrane transporter activity	1.03783e-08	3.76541e-07
GO:0032405	MutLalpha complex binding	1.33551e-08	4.7289e-07
GO:0000387	spliceosomal snRNP biogenesis	1.35398e-08	4.76156e-07
GO:0060053	neurofilament cytoskeleton	1.35398e-08	4.76156e-07
GO:0017148	negative regulation of translation	1.39706e-08	4.84689e-07
GO:0045668	negative regulation of osteoblast differentiation	1.39706e-08	4.84689e-07
hsa03420	Nucleotide excision repair - Homo sapiens (human)	1.98249e-08	6.61087e-07
GO:0033267	axon part	2.16548e-08	7.15162e-07
GO:0004372	glycine hydroxymethyltransferase activity	2.28302e-08	7.51572e-07
GO:0035196	gene silencing by miRNA, production of miRNAs	2.3476e-08	7.65494e-07
GO:0016863	intramolecular oxidoreductase activity, transposing C=C bonds	2.33697e-08	7.66883e-07
GO:0006405	RNA export from nucleus	2.37203e-08	7.71022e-07
GO:0045910	negative regulation of DNA recombination	2.85355e-08	9.24621e-07
GO:0010970	microtubule-based transport	3.14504e-08	1.01588e-06
GO:0008409	5'-3' exonuclease activity	3.67936e-08	1.1774e-06
GO:0022616	DNA strand elongation	4.50216e-08	1.43623e-06
GO:0008601	protein phosphatase type 2A regulator activity	4.88903e-08	1.53587e-06
GO:0042461	photoreceptor cell development	5.31969e-08	1.65601e-06
hsa00072	Synthesis and degradation of ketone bodies - Homo sapiens (human)	5.34556e-08	1.65905e-06
GO:0045426	quinone cofactor biosynthetic process	5.76931e-08	1.77454e-06
GO:0006744	ubiquinone biosynthetic process	5.76931e-08	1.77454e-06
GO:0006743	ubiquinone metabolic process	5.76931e-08	1.77454e-06
GO:0031397	negative regulation of protein ubiquitination	5.8812e-08	1.80357e-06
GO:0005123	death receptor binding	5.90127e-08	1.80435e-06
GO:0070584	mitochondrion morphogenesis	6.58283e-08	1.98332e-06
GO:0051303	establishment of chromosome localization	6.65412e-08	1.99314e-06
GO:0050000	chromosome localization	6.65412e-08	1.99314e-06
GO:0009593	detection of chemical stimulus	6.97647e-08	2.07762e-06
GO:0008593	regulation of Notch signaling pathway	6.97647e-08	2.07762e-06
GO:0006282	regulation of DNA repair	7.1941e-08	2.13625e-06
GO:0000099	sulfur amino acid transmembrane transporter activity	7.49016e-08	2.21778e-06
GO:0016254	preassembly of GPI anchor in ER membrane	7.61985e-08	2.24971e-06
GO:0006590	thyroid hormone generation	9.16891e-08	2.69933e-06
GO:0032404	mismatch repair complex binding	9.83934e-08	2.84788e-06
GO:0000808	origin recognition complex	9.83934e-08	2.84788e-06
GO:0021515	cell differentiation in spinal cord	9.77841e-08	2.87056e-06
GO:0046530	photoreceptor cell differentiation	1.17117e-07	3.37087e-06
GO:0055123	digestive system development	1.21917e-07	3.46069e-06
GO:0048547	gut morphogenesis	1.21917e-07	3.46069e-06
GO:0048546	digestive tract morphogenesis	1.21917e-07	3.46069e-06
GO:0046148	pigment biosynthetic process	1.30058e-07	3.66151e-06
GO:0008139	nuclear localization sequence binding	1.37841e-07	3.85956e-06
GO:0030539	male genitalia development	1.52536e-07	4.19129e-06
GO:0003688	DNA replication origin binding	1.59395e-07	4.345e-06
GO:0004143	diacylglycerol kinase activity	1.76037e-07	4.71138e-06
GO:0005881	cytoplasmic microtubule	1.79404e-07	4.77669e-06
GO:0034654	nucleobase, nucleoside, nucleotide and nucleic acid biosynthetic process	2.00632e-07	5.28723e-06
GO:0034404	nucleobase, nucleoside and nucleotide biosynthetic process	2.00632e-07	5.28723e-06
GO:0046112	nucleobase biosynthetic process	2.00632e-07	5.28723e-06
GO:0006261	DNA-dependent DNA replication	2.12075e-07	5.57455e-06
GO:0015184	L-cystine transmembrane transporter activity	2.18057e-07	5.71721e-06
GO:0031424	keratinization	2.34969e-07	6.14498e-06
GO:0042645	mitochondrial nucleoid	2.37251e-07	6.17331e-06
GO:0009295	nucleoid	2.37251e-07	6.17331e-06
GO:0032135	DNA insertion or deletion binding	2.38204e-07	6.1825e-06
GO:0031577	spindle checkpoint	2.6242e-07	6.24475e-06
GO:0043601	nuclear replisome	3.13445e-07	7.39071e-06
GO:0030894	replisome	3.13445e-07	7.39071e-06
GO:0006563	L-serine metabolic process	3.4489e-07	8.11359e-06
GO:0045947	negative regulation of translational initiation	3.89564e-07	9.14365e-06
GO:0021536	diencephalon development	3.93007e-07	9.20352e-06
GO:0017169	CDP-alcohol phosphatidyltransferase activity	4.22265e-07	9.73382e-06
GO:0007051	spindle organization	5.24844e-07	1.19382e-05
GO:0000159	protein phosphatase type 2A complex	5.56766e-07	1.26364e-05
GO:0019321	pentose metabolic process	6.02533e-07	1.35853e-05
hsa03410	Base excision repair - Homo sapiens (human)	7.31726e-07	1.63907e-05
GO:0006270	DNA replication initiation	8.30488e-07	1.84029e-05
GO:0048562	embryonic organ morphogenesis	8.38798e-07	1.85471e-05
GO:0004835	tubulin-tyrosine ligase activity	8.6211e-07	1.90218e-05
GO:0043616	keratinocyte proliferation	9.04929e-07	1.97133e-05
GO:0008210	estrogen metabolic process	9.52661e-07	2.07093e-05
GO:0005876	spindle microtubule	1.04715e-06	2.26677e-05
GO:0035137	hindlimb morphogenesis	1.09783e-06	2.3469e-05
GO:0010224	response to UV-B	1.14932e-06	2.45188e-05
GO:0005007	fibroblast growth factor receptor activity	1.17014e-06	2.486e-05
GO:0033015	tetrapyrrole catabolic process	1.24611e-06	2.63653e-05
GO:0006787	porphyrin catabolic process	1.24611e-06	2.63653e-05
GO:0000793	condensed chromosome	1.32321e-06	2.79393e-05
GO:0016742	hydroxymethyl-, formyl- and related transferase activity	1.33944e-06	2.81666e-05
GO:0007530	sex determination	1.46569e-06	3.06961e-05
GO:0045739	positive regulation of DNA repair	1.58508e-06	3.27965e-05
GO:0006839	mitochondrial transport	1.76878e-06	3.64511e-05
GO:0045103	intermediate filament-based process	1.76878e-06	3.64511e-05
GO:0001738	morphogenesis of a polarized epithelium	1.86692e-06	3.81682e-05
GO:0048340	paraxial mesoderm morphogenesis	1.90723e-06	3.88382e-05
GO:0048339	paraxial mesoderm development	1.90723e-06	3.88382e-05
GO:0008353	RNA polymerase II carboxy-terminal domain kinase activity	2.09757e-06	4.14843e-05
GO:0003684	damaged DNA binding	2.15091e-06	4.22958e-05
GO:0033013	tetrapyrrole metabolic process	2.15091e-06	4.22958e-05
GO:0006778	porphyrin metabolic process	2.15091e-06	4.22958e-05
GO:0031069	hair follicle morphogenesis	2.25916e-06	4.41714e-05
GO:0032330	regulation of chondrocyte differentiation	2.25916e-06	4.41714e-05
GO:0032092	positive regulation of protein binding	2.29229e-06	4.47343e-05
GO:0006195	purine nucleotide catabolic process	2.37589e-06	4.61039e-05
GO:0006268	DNA unwinding during replication	2.37589e-06	4.61039e-05
GO:0043596	nuclear replication fork	2.37481e-06	4.62572e-05
GO:0009070	serine family amino acid biosynthetic process	2.40801e-06	4.63779e-05
GO:0001947	heart looping	2.5797e-06	4.93159e-05
GO:0030901	midbrain development	2.63185e-06	5.02196e-05
GO:0051095	regulation of helicase activity	2.76128e-06	5.19201e-05
GO:0000775	chromosome, centromeric region	2.81183e-06	5.26783e-05
GO:0006700	C21-steroid hormone biosynthetic process	2.88696e-06	5.38899e-05
GO:0003697	single-stranded DNA binding	3.03193e-06	5.64936e-05
GO:0042474	middle ear morphogenesis	3.10012e-06	5.766e-05
GO:0000940	outer kinetochore of condensed chromosome	3.45561e-06	6.39257e-05
hsa00563	Glycosylphosphatidylinositol(GPI)-anchor biosynthesis - Homo sapiens (human)	3.77973e-06	6.92995e-05
GO:0035194	posttranscriptional gene silencing by RNA	3.98891e-06	7.27465e-05
GO:0016441	posttranscriptional gene silencing	3.98891e-06	7.27465e-05
GO:0042375	quinone cofactor metabolic process	3.98061e-06	7.2853e-05
GO:0035136	forelimb morphogenesis	4.34003e-06	7.87318e-05
GO:0042797	tRNA transcription from RNA polymerase III promoter	4.60485e-06	8.23756e-05
GO:0042791	5S class rRNA transcription	4.60485e-06	8.23756e-05
GO:0009304	tRNA transcription	4.60485e-06	8.23756e-05
GO:0000127	transcription factor TFIIIC complex	4.60485e-06	8.23756e-05
GO:0000209	protein polyubiquitination	4.86566e-06	8.65902e-05
GO:0008967	phosphoglycolate phosphatase activity	4.88954e-06	8.67157e-05
GO:0048487	beta-tubulin binding	5.04623e-06	8.91876e-05
GO:0035250	UDP-galactosyltransferase activity	5.22174e-06	9.21315e-05
GO:0043558	regulation of translational initiation in response to stress	5.29317e-06	9.3073e-05
GO:0043555	regulation of translation in response to stress	5.29317e-06	9.3073e-05
GO:0006107	oxaloacetate metabolic process	5.51464e-06	9.64735e-05
GO:0042594	response to starvation	5.91963e-06	0.000103034
GO:0050885	neuromuscular process controlling balance	5.91963e-06	0.000103034
GO:0008278	cohesin complex	6.46256e-06	0.000110984
GO:0008634	negative regulation of survival gene product expression	7.18561e-06	0.000121577
GO:0008299	isoprenoid biosynthetic process	7.23572e-06	0.000122224
GO:0008207	C21-steroid hormone metabolic process	7.51202e-06	0.000126477
GO:0004385	guanylate kinase activity	7.51202e-06	0.000126477
GO:0032434	regulation of proteasomal ubiquitin-dependent protein catabolic process	8.12449e-06	0.000136343
GO:0043531	ADP binding	8.60471e-06	0.000142774
GO:0006534	cysteine metabolic process	9.22711e-06	0.000152855
GO:0016274	protein-arginine N-methyltransferase activity	9.40562e-06	0.00015457
GO:0016273	arginine N-methyltransferase activity	9.40562e-06	0.00015457
GO:0051319	G2 phase	9.40562e-06	0.00015457
GO:0000085	G2 phase of mitotic cell cycle	9.40562e-06	0.00015457
GO:0006144	purine base metabolic process	9.59127e-06	0.000156374
GO:0008301	DNA bending activity	9.59127e-06	0.000156374
GO:0007223	Wnt receptor signaling pathway, calcium modulating pathway	9.59127e-06	0.000156374
hsa03440	Homologous recombination - Homo sapiens (human)	9.56542e-06	0.000156697
GO:0005801	cis-Golgi network	9.56542e-06	0.000156697
GO:0032508	DNA duplex unwinding	1.01038e-05	0.000164211
GO:0032392	DNA geometric change	1.01038e-05	0.000164211
GO:0032297	negative regulation of DNA replication initiation	1.0816e-05	0.000173326
GO:0005658	alpha DNA polymerase:primase complex	1.0816e-05	0.000173326
GO:0000076	DNA replication checkpoint	1.0816e-05	0.000173326
GO:0007052	mitotic spindle organization	1.07244e-05	0.000174022
GO:0009451	RNA modification	1.21482e-05	0.000192282
GO:0006600	creatine metabolic process	1.21482e-05	0.000192282
GO:0006599	phosphagen metabolic process	1.21482e-05	0.000192282
GO:0045095	keratin filament	1.23496e-05	0.000195169
GO:0001709	cell fate determination	1.24636e-05	0.000196369
GO:0022037	metencephalon development	1.24636e-05	0.000196369
GO:0005851	eukaryotic translation initiation factor 2B complex	1.26149e-05	0.000198448
GO:0000036	acyl carrier activity	1.43663e-05	0.000223273
GO:0035195	gene silencing by miRNA	1.46256e-05	0.00022662
GO:0005844	polysome	1.6129e-05	0.000249165
GO:0042573	retinoic acid metabolic process	1.67668e-05	0.00025863
GO:0005838	proteasome regulatory particle	1.75842e-05	0.000270429
GO:0030866	cortical actin cytoskeleton organization	1.80128e-05	0.000275786
GO:0046902	regulation of mitochondrial membrane permeability	1.95715e-05	0.000295264
GO:0046884	follicle-stimulating hormone secretion	2.33743e-05	0.000351091
GO:0032274	gonadotropin secretion	2.33743e-05	0.000351091
GO:0001522	pseudouridine synthesis	2.37563e-05	0.000354247
GO:0009982	pseudouridine synthase activity	2.37563e-05	0.000354247
GO:0051784	negative regulation of nuclear division	2.44035e-05	0.000361284
GO:0045839	negative regulation of mitosis	2.44035e-05	0.000361284
GO:0045841	negative regulation of mitotic metaphase/anaphase transition	2.44035e-05	0.000361284
GO:0007094	mitotic cell cycle spindle assembly checkpoint	2.44035e-05	0.000361284
GO:0006739	NADP metabolic process	2.46812e-05	0.000364871
GO:0045445	myoblast differentiation	2.55364e-05	0.000375896
GO:0002367	cytokine production during immune response	2.71174e-05	0.000395775
GO:0031202	RNA splicing factor activity, transesterification mechanism	2.74022e-05	0.000398803
GO:0008033	tRNA processing	2.81004e-05	0.000407811
GO:0051775	response to redox state	3.11307e-05	0.000440014
GO:0008287	protein serine/threonine phosphatase complex	3.14391e-05	0.000441347
GO:0031575	G1/S transition checkpoint	3.14391e-05	0.000441347
GO:0044241	lipid digestion	3.14391e-05	0.000441347
GO:0030174	regulation of DNA replication initiation	3.13121e-05	0.000441973
GO:0016571	histone methylation	3.18176e-05	0.000443638
GO:0035176	social behavior	3.17468e-05	0.000443853
GO:0015934	large ribosomal subunit	3.21154e-05	0.000447185
GO:0030865	cortical cytoskeleton organization	3.45945e-05	0.000481055
GO:0060416	response to growth hormone stimulus	3.52962e-05	0.000489492
GO:0007164	establishment of tissue polarity	3.52962e-05	0.000489492
GO:0015149	hexose transmembrane transporter activity	3.80405e-05	0.000525428
GO:0005355	glucose transmembrane transporter activity	3.80405e-05	0.000525428
hsa00750	Vitamin B6 metabolism - Homo sapiens (human)	3.80405e-05	0.000525428
GO:0006342	chromatin silencing	3.86416e-05	0.000530884
GO:0034481	chondroitin sulfotransferase activity	3.86416e-05	0.000530884
GO:0016615	malate dehydrogenase activity	3.8834e-05	0.000532817
GO:0006108	malate metabolic process	4.38721e-05	0.000596383
GO:0051705	behavioral interaction between organisms	4.68307e-05	0.000635762
GO:0006302	double-strand break repair	4.85933e-05	0.000656233
GO:0010212	response to ionizing radiation	4.85933e-05	0.000656233
GO:0021510	spinal cord development	4.85933e-05	0.000656233
GO:0051881	regulation of mitochondrial membrane potential	4.85933e-05	0.000656233
GO:0031047	gene silencing by RNA	5.09349e-05	0.000686057
GO:0009262	deoxyribonucleotide metabolic process	5.09349e-05	0.000686057
GO:0030510	regulation of BMP signaling pathway	5.23497e-05	0.000702358
GO:0048806	genitalia development	5.23497e-05	0.000702358
GO:0033014	tetrapyrrole biosynthetic process	5.34327e-05	0.000713174
GO:0006779	porphyrin biosynthetic process	5.34327e-05	0.000713174
GO:0009103	lipopolysaccharide biosynthetic process	5.34327e-05	0.000713174
GO:0021696	cerebellar cortex morphogenesis	5.56922e-05	0.000741411
GO:0022624	proteasome accessory complex	5.61069e-05	0.000742138
GO:0006783	heme biosynthetic process	5.76519e-05	0.000758678
GO:0004926	non-G-protein coupled 7TM receptor activity	6.05747e-05	0.000793089
GO:0033044	regulation of chromosome organization	6.04769e-05	0.000794839
GO:0008584	male gonad development	6.18602e-05	0.000808892
GO:0000725	recombinational repair	6.50811e-05	0.000846711
GO:0000724	double-strand break repair via homologous recombination	6.50811e-05	0.000846711
GO:0030201	heparan sulfate proteoglycan metabolic process	6.53712e-05	0.000849413
GO:0046716	muscle maintenance	6.70866e-05	0.00086192
GO:0016886	ligase activity, forming phosphoric ester bonds	6.70866e-05	0.00086192
GO:0005761	mitochondrial ribosome	7.07313e-05	0.000897556
GO:0000313	organellar ribosome	7.07313e-05	0.000897556
GO:0048265	response to pain	7.48189e-05	0.000947093
GO:0051053	negative regulation of DNA metabolic process	8.18611e-05	0.00102118
GO:0015807	L-amino acid transport	8.18611e-05	0.00102118
GO:0048662	negative regulation of smooth muscle cell proliferation	8.18611e-05	0.00102118
GO:0045814	negative regulation of gene expression, epigenetic	8.70269e-05	0.00108169
GO:0043966	histone H3 acetylation	8.70269e-05	0.00108169
GO:0006740	NADPH regeneration	8.79492e-05	0.00108791
GO:0006098	pentose-phosphate shunt	8.79492e-05	0.00108791
GO:0016255	attachment of GPI anchor to protein	8.79492e-05	0.00108791
GO:0003709	RNA polymerase III transcription factor activity	9.3675e-05	0.00115182
GO:0006399	tRNA metabolic process	9.40688e-05	0.00115391
GO:0051289	protein homotetramerization	9.40688e-05	0.00115391
GO:0015030	Cajal body	9.50351e-05	0.00116162
GO:0009264	deoxyribonucleotide catabolic process	0.000103918	0.00126569
GO:0031369	translation initiation factor binding	0.000103918	0.00126569
GO:0048821	erythrocyte development	0.000103918	0.00126569
GO:0005742	mitochondrial outer membrane translocase complex	0.000113159	0.00136854
GO:0045471	response to ethanol	0.00011504	0.00138965
GO:0000175	3'-5'-exoribonuclease activity	0.000120672	0.00145088
GO:0001673	male germ cell nucleus	0.000120672	0.00145088
GO:0019894	kinesin binding	0.000120672	0.00145088
GO:0051351	positive regulation of ligase activity	0.000121659	0.00145426
GO:0006497	protein amino acid lipidation	0.000121659	0.00145426
GO:0051184	cofactor transporter activity	0.000121547	0.0014563
GO:0045168	cell-cell signaling involved in cell fate specification	0.000121547	0.0014563
GO:0031128	developmental induction	0.000121547	0.0014563
GO:0022625	cytosolic large ribosomal subunit	0.000124087	0.00148156
GO:0032204	regulation of telomere maintenance	0.000136496	0.00159281
GO:0046128	purine ribonucleoside metabolic process	0.000140125	0.00162048
GO:0042278	purine nucleoside metabolic process	0.000140125	0.00162048
GO:0010948	negative regulation of cell cycle process	0.000149062	0.00171997
GO:0045176	apical protein localization	0.000149062	0.00171997
GO:0016893	endonuclease activity, active with either ribo- or deoxyribonucleic acids and producing 5'-phosphomonoesters	0.000158003	0.001815
GO:0016891	endoribonuclease activity, producing 5'-phosphomonoesters	0.000158003	0.001815
GO:0048536	spleen development	0.000158003	0.001815
GO:0008641	small protein activating enzyme activity	0.000158784	0.00182194
GO:0018024	histone-lysine N-methyltransferase activity	0.000169442	0.00193777
GO:0016279	protein-lysine N-methyltransferase activity	0.000169442	0.00193777
GO:0016278	lysine N-methyltransferase activity	0.000169442	0.00193777
GO:0000794	condensed nuclear chromosome	0.000177975	0.00201966
GO:0009168	purine ribonucleoside monophosphate biosynthetic process	0.000177975	0.00201966
GO:0009167	purine ribonucleoside monophosphate metabolic process	0.000177975	0.00201966
GO:0009127	purine nucleoside monophosphate biosynthetic process	0.000177975	0.00201966
GO:0009126	purine nucleoside monophosphate metabolic process	0.000177975	0.00201966
GO:0031365	N-terminal protein amino acid modification	0.000177481	0.00202521
GO:0008094	DNA-dependent ATPase activity	0.000179705	0.00203257
GO:0016101	diterpenoid metabolic process	0.000179705	0.00203257
GO:0001523	retinoid metabolic process	0.000179705	0.00203257
GO:0004523	ribonuclease H activity	0.000183064	0.00206153
GO:0007183	SMAD protein complex assembly	0.000190745	0.00214568
GO:0004128	cytochrome-b5 reductase activity	0.000196768	0.00220141
GO:0016831	carboxy-lyase activity	0.000203866	0.00226118
GO:0009207	purine ribonucleoside triphosphate catabolic process	0.000213872	0.00235694
GO:0009203	ribonucleoside triphosphate catabolic process	0.000213872	0.00235694
GO:0016896	exoribonuclease activity, producing 5'-phosphomonoesters	0.000213304	0.00235824
GO:0004532	exoribonuclease activity	0.000213304	0.00235824
GO:0007093	mitotic cell cycle checkpoint	0.000214548	0.00235934
GO:0042440	pigment metabolic process	0.000214548	0.00235934
GO:0048019	receptor antagonist activity	0.000215337	0.00236297
GO:0030547	receptor inhibitor activity	0.000215337	0.00236297
hsa05216	Thyroid cancer - Homo sapiens (human)	0.000222372	0.00243499
GO:0031594	neuromuscular junction	0.000222313	0.00243692
GO:0006278	RNA-dependent DNA replication	0.000229526	0.00250533
GO:0051168	nuclear export	0.000236526	0.00256274
GO:0016796	exonuclease activity, active with either ribo- or deoxyribonucleic acids and producing 5'-phosphomonoesters	0.000240233	0.00260016
GO:0008213	protein amino acid alkylation	0.000266578	0.00284349
GO:0006479	protein amino acid methylation	0.000266578	0.00284349
GO:0008105	asymmetric protein localization	0.000266578	0.00284349
GO:0044452	nucleolar part	0.000275615	0.00292475
GO:0032200	telomere organization	0.000280676	0.00296625
GO:0000723	telomere maintenance	0.000280676	0.00296625
GO:0008156	negative regulation of DNA replication	0.000280676	0.00296625
GO:0006612	protein targeting to membrane	0.000280676	0.00296625
GO:0030032	lamellipodium assembly	0.000288106	0.00302923
GO:0003708	retinoic acid receptor activity	0.000289395	0.00303659
GO:0043073	germ cell nucleus	0.000289395	0.00303659
GO:0003887	DNA-directed DNA polymerase activity	0.000300248	0.00314726
GO:0045987	positive regulation of smooth muscle contraction	0.000303339	0.0031732
GO:0045933	positive regulation of muscle contraction	0.000303339	0.0031732
GO:0007127	meiosis I	0.000317972	0.00330614
GO:0010862	positive regulation of pathway-restricted SMAD protein phosphorylation	0.000317972	0.00330614
GO:0050718	positive regulation of interleukin-1 beta secretion	0.000317972	0.00330614
GO:0050716	positive regulation of interleukin-1 secretion	0.000317972	0.00330614
GO:0050706	regulation of interleukin-1 beta secretion	0.000317972	0.00330614
GO:0050704	regulation of interleukin-1 secretion	0.000317972	0.00330614
GO:0006721	terpenoid metabolic process	0.000338742	0.00348343
GO:0016653	oxidoreductase activity, acting on NADH or NADPH, heme protein as acceptor	0.000347271	0.00356758
GO:0002039	p53 binding	0.000357915	0.00365144
GO:0008653	lipopolysaccharide metabolic process	0.000357915	0.00365144
hsa00970	Aminoacyl-tRNA biosynthesis - Homo sapiens (human)	0.000380532	0.00386306
GO:0042054	histone methyltransferase activity	0.000380532	0.00386306
GO:0008469	histone-arginine N-methyltransferase activity	0.000380321	0.00386854
GO:0031570	DNA integrity checkpoint	0.000397239	0.00402869
GO:0016458	gene silencing	0.0004003	0.00405176
GO:0070646	protein modification by small protein removal	0.0004003	0.00405176
hsa00030	Pentose phosphate pathway - Homo sapiens (human)	0.000414599	0.00418007
GO:0008630	DNA damage response, signal transduction resulting in induction of apoptosis	0.000414599	0.00418007
GO:0007270	nerve-nerve synaptic transmission	0.000414599	0.00418007
GO:0048566	embryonic gut development	0.000414599	0.00418007
GO:0006301	postreplication repair	0.000421782	0.00419502
GO:0043560	insulin receptor substrate binding	0.000421605	0.00421768
GO:0000398	nuclear mRNA splicing, via spliceosome	0.000429096	0.00423101
GO:0000377	RNA splicing, via transesterification reactions with bulged adenosine as nucleophile	0.000429096	0.00423101
GO:0000375	RNA splicing, via transesterification reactions	0.000429096	0.00423101
GO:0042254	ribosome biogenesis	0.000429096	0.00423101
GO:0004221	ubiquitin thiolesterase activity	0.000429096	0.00423101
GO:0043414	biopolymer methylation	0.000429096	0.00423101
GO:0051262	protein tetramerization	0.000429096	0.00423101
GO:0008344	adult locomotory behavior	0.000429096	0.00423101
GO:0032993	protein-DNA complex	0.000454548	0.00447769
GO:0007006	mitochondrial membrane organization	0.000468263	0.00458213
hsa00040	Pentose and glucuronate interconversions - Homo sapiens (human)	0.000468263	0.00458213
GO:0006309	DNA fragmentation involved in apoptosis	0.000468263	0.00458213
hsa00900	Terpenoid biosynthesis - Homo sapiens (human)	0.000477115	0.00463355
GO:0006890	retrograde vesicle-mediated transport, Golgi to ER	0.000503222	0.00482793
GO:0042734	presynaptic membrane	0.000503222	0.00482793
GO:0051298	centrosome duplication	0.000523901	0.00500767
GO:0031306	intrinsic to mitochondrial outer membrane	0.000523901	0.00500767
GO:0021587	cerebellum morphogenesis	0.00052577	0.00502088
GO:0006298	mismatch repair	0.000574366	0.00545463
GO:0030496	midbody	0.000591474	0.00552043
GO:0009109	coenzyme catabolic process	0.000599629	0.00559147
GO:0016628	oxidoreductase activity, acting on the CH-CH group of donors, NAD or NADP as acceptor	0.000642479	0.00596406
GO:0000922	spindle pole	0.000658296	0.00609989
GO:0015145	monosaccharide transmembrane transporter activity	0.000692667	0.00641261
GO:0051436	negative regulation of ubiquitin-protein ligase activity during mitotic cell cycle	0.000741896	0.00682544
GO:0048864	stem cell development	0.000741896	0.00682544
GO:0019827	stem cell maintenance	0.000741896	0.00682544
GO:0042255	ribosome assembly	0.000752814	0.0068951
GO:0018409	peptide or protein amino-terminal blocking	0.000753668	0.00689679
GO:0043101	purine salvage	0.000808379	0.00735825
GO:0051087	chaperone binding	0.000807963	0.00736747
GO:0030206	chondroitin sulfate biosynthetic process	0.00083102	0.0075377
GO:0010165	response to X-ray	0.000859031	0.00768355
GO:0005643	nuclear pore	0.000851487	0.00769624
GO:0032259	methylation	0.000851487	0.00769624
GO:0042475	odontogenesis of dentine-containing tooth	0.000851487	0.00769624
GO:0009069	serine family amino acid metabolic process	0.000851487	0.00769624
GO:0007405	neuroblast proliferation	0.00086334	0.0077154
GO:0000059	protein import into nucleus, docking	0.000858573	0.00775349
GO:0008633	activation of pro-apoptotic gene products	0.000890711	0.00794622
GO:0043190	ATP-binding cassette (ABC) transporter complex	0.000985752	0.00871114
GO:0021522	spinal cord motor neuron differentiation	0.0010134	0.00885676
GO:0016832	aldehyde-lyase activity	0.00109356	0.00953302
GO:0051187	cofactor catabolic process	0.00111201	0.00967749
GO:0045981	positive regulation of nucleotide metabolic process	0.00111814	0.00969807
GO:0030810	positive regulation of nucleotide biosynthetic process	0.00111814	0.00969807
GO:0030804	positive regulation of cyclic nucleotide biosynthetic process	0.00111814	0.00969807
GO:0030801	positive regulation of cyclic nucleotide metabolic process	0.00111814	0.00969807
GO:0021695	cerebellar cortex development	0.00112462	0.0097461
GO:0021756	striatum development	0.00116068	0.0100417
GO:0019907	cyclin-dependent protein kinase activating kinase holoenzyme complex	0.00116068	0.0100417
hsa03010	Ribosome - Homo sapiens (human)	0.00123518	0.0105358
GO:0009913	epidermal cell differentiation	0.00123518	0.0105358
GO:0006921	cell structure disassembly during apoptosis	0.00123518	0.0105358
GO:0001836	release of cytochrome c from mitochondria	0.00123518	0.0105358
GO:0004033	aldo-keto reductase activity	0.00123518	0.0105358
GO:0001672	regulation of chromatin assembly or disassembly	0.00125017	0.0106023
GO:0016830	carbon-carbon lyase activity	0.00129297	0.0109472
GO:0030888	regulation of B cell proliferation	0.00129297	0.0109472
GO:0000077	DNA damage checkpoint	0.00130675	0.0110367
GO:0000086	G2/M transition of mitotic cell cycle	0.00130675	0.0110367
GO:0006383	transcription from RNA polymerase III promoter	0.00130484	0.0110386
GO:0010458	exit from mitosis	0.00132413	0.0111743
GO:0034061	DNA polymerase activity	0.00136941	0.011547
GO:0030177	positive regulation of Wnt receptor signaling pathway	0.00140331	0.0118039
GO:0022618	ribonucleoprotein complex assembly	0.00148864	0.0124101
GO:0033017	sarcoplasmic reticulum membrane	0.00148864	0.0124101
GO:0031576	G2/M transition checkpoint	0.00158062	0.0130502
GO:0031572	G2/M transition DNA damage checkpoint	0.00158062	0.0130502
GO:0043496	regulation of protein homodimerization activity	0.00158062	0.0130502
GO:0006364	rRNA processing	0.00162026	0.0133242
GO:0006338	chromatin remodeling	0.00162026	0.0133242
GO:0016358	dendrite development	0.00162026	0.0133242
GO:0007269	neurotransmitter secretion	0.00162026	0.0133242
GO:0006367	transcription initiation from RNA polymerase II promoter	0.00163357	0.0133696
GO:0070325	lipoprotein receptor binding	0.00163357	0.0133696
GO:0019966	interleukin-1 binding	0.00163357	0.0133696
GO:0005184	neuropeptide hormone activity	0.00163357	0.0133696
GO:0050702	interleukin-1 beta secretion	0.00163357	0.0133696
GO:0050701	interleukin-1 secretion	0.00163357	0.0133696
GO:0000339	RNA cap binding	0.00165572	0.0135294
GO:0007098	centrosome cycle	0.00166948	0.0136095
GO:0030101	natural killer cell activation	0.00166948	0.0136095
GO:0021544	subpallium development	0.00166948	0.0136095
GO:0016790	thiolester hydrolase activity	0.00167677	0.0136258
GO:0051340	regulation of ligase activity	0.00167677	0.0136258
GO:0008017	microtubule binding	0.00167677	0.0136258
GO:0006805	xenobiotic metabolic process	0.00167677	0.0136258
GO:0000930	gamma-tubulin complex	0.00170181	0.0138183
GO:0050684	regulation of mRNA processing	0.00177648	0.0141788
GO:0004549	tRNA-specific ribonuclease activity	0.00182286	0.0144705
GO:0004526	ribonuclease P activity	0.00182286	0.0144705
GO:0006611	protein export from nucleus	0.00186481	0.0147921
GO:0050851	antigen receptor-mediated signaling pathway	0.00189215	0.0149975
GO:0001702	gastrulation with mouth forming second	0.00191962	0.0152035
GO:0034062	RNA polymerase activity	0.00199612	0.0157851
GO:0003899	DNA-directed RNA polymerase activity	0.00199612	0.0157851
GO:0045931	positive regulation of mitotic cell cycle	0.00202089	0.0159565
GO:0045749	negative regulation of S phase of mitotic cell cycle	0.00202089	0.0159565
GO:0016765	transferase activity, transferring alkyl or aryl (other than methyl) groups	0.00208972	0.0164244
GO:0031647	regulation of protein stability	0.00208972	0.0164244
GO:0048863	stem cell differentiation	0.00208972	0.0164244
GO:0051443	positive regulation of ubiquitin-protein ligase activity	0.00211654	0.0165721
GO:0051437	positive regulation of ubiquitin-protein ligase activity during mitotic cell cycle	0.00211654	0.0165721
GO:0031145	anaphase-promoting complex-dependent proteasomal ubiquitin-dependent protein catabolic process	0.00211654	0.0165721
GO:0008276	protein methyltransferase activity	0.00211654	0.0165721
GO:0032388	positive regulation of intracellular transport	0.00211654	0.0165721
GO:0016668	oxidoreductase activity, acting on sulfur group of donors, NAD or NADP as acceptor	0.00218225	0.0170736
GO:0032182	small conjugating protein binding	0.00226498	0.017694
GO:0043130	ubiquitin binding	0.00226498	0.017694
GO:0008206	bile acid metabolic process	0.0022801	0.0177717
GO:0050852	T cell receptor signaling pathway	0.00227984	0.0177831
GO:0009798	axis specification	0.00243269	0.0188328
GO:0007140	male meiosis	0.00243269	0.0188328
GO:0007096	regulation of exit from mitosis	0.00245504	0.0188922
GO:0060393	regulation of pathway-restricted SMAD protein phosphorylation	0.00272183	0.0208674
GO:0009898	internal side of plasma membrane	0.00272183	0.0208674
GO:0031163	metallo-sulfur cluster assembly	0.00276067	0.0211337
GO:0016226	iron-sulfur cluster assembly	0.00276067	0.0211337
GO:0016281	eukaryotic translation initiation factor 4F complex	0.00281897	0.021548
GO:0008637	apoptotic mitochondrial changes	0.00300367	0.0228919
GO:0022600	digestive system process	0.00300367	0.0228919
hsa00791	Atrazine degradation - Homo sapiens (human)	0.00302048	0.022969
GO:0010833	telomere maintenance via telomere lengthening	0.00304882	0.0231333
GO:0007004	telomere maintenance via telomerase	0.00304882	0.0231333
GO:0006101	citrate metabolic process	0.00304882	0.0231333
GO:0003678	DNA helicase activity	0.00316465	0.0239241
GO:0031110	regulation of microtubule polymerization or depolymerization	0.00316465	0.0239241
GO:0048384	retinoic acid receptor signaling pathway	0.00316465	0.0239241
GO:0043022	ribosome binding	0.00319429	0.0241128
GO:0017056	structural constituent of nuclear pore	0.00319429	0.0241128
GO:0005684	U2-dependent spliceosome	0.00323398	0.0242878
GO:0009154	purine ribonucleotide catabolic process	0.00322862	0.0243363
GO:0065002	intracellular protein transmembrane transport	0.00327733	0.0244707
GO:0060021	palate development	0.00327733	0.0244707
GO:0007215	glutamate signaling pathway	0.00351339	0.0256025
GO:0016591	DNA-directed RNA polymerase II, holoenzyme	0.00372488	0.0271054
GO:0043648	dicarboxylic acid metabolic process	0.00372488	0.0271054
GO:0050750	low-density lipoprotein receptor binding	0.00372796	0.0271086
GO:0007019	microtubule depolymerization	0.00374272	0.0271393
GO:0046834	lipid phosphorylation	0.00374272	0.0271393
GO:0046854	phosphoinositide phosphorylation	0.00374272	0.0271393
GO:0051219	phosphoprotein binding	0.00374272	0.0271393
GO:0004448	isocitrate dehydrogenase activity	0.00379638	0.0274319
GO:0007059	chromosome segregation	0.00386204	0.0275585
GO:0051439	regulation of ubiquitin-protein ligase activity during mitotic cell cycle	0.00386204	0.0275585
GO:0006506	GPI anchor biosynthetic process	0.00386204	0.0275585
GO:0006505	GPI anchor metabolic process	0.00386204	0.0275585
GO:0009161	ribonucleoside monophosphate metabolic process	0.00386204	0.0275585
GO:0009156	ribonucleoside monophosphate biosynthetic process	0.00386204	0.0275585
GO:0005272	sodium channel activity	0.00386204	0.0275585
GO:0005814	centriole	0.00393935	0.0280519
GO:0008625	induction of apoptosis via death domain receptors	0.00393935	0.0280519
GO:0021953	central nervous system neuron differentiation	0.00395822	0.0281668
GO:0043021	ribonucleoprotein binding	0.00414529	0.0294776
GO:0001782	B cell homeostasis	0.00430845	0.0304487
GO:0015036	disulfide oxidoreductase activity	0.00431679	0.0304659
GO:0010623	developmental programmed cell death	0.00431679	0.0304659
GO:0030262	apoptotic nuclear changes	0.00445548	0.0314232
GO:0016581	NuRD complex	0.00458799	0.0323356
GO:0005744	mitochondrial inner membrane presequence translocase complex	0.00489753	0.0343293
GO:0014909	smooth muscle cell migration	0.00490997	0.0343698
GO:0014910	regulation of smooth muscle cell migration	0.00490997	0.0343698
GO:0043039	tRNA aminoacylation	0.00498285	0.0346914
GO:0043038	amino acid activation	0.00498285	0.0346914
GO:0016876	ligase activity, forming aminoacyl-tRNA and related compounds	0.00498285	0.0346914
GO:0016875	ligase activity, forming carbon-oxygen bonds	0.00498285	0.0346914
GO:0006418	tRNA aminoacylation for protein translation	0.00498285	0.0346914
GO:0004812	aminoacyl-tRNA ligase activity	0.00498285	0.0346914
GO:0070227	lymphocyte apoptosis	0.00498285	0.0346914
GO:0045995	regulation of embryonic development	0.00498285	0.0346914
GO:0031307	integral to mitochondrial outer membrane	0.00514751	0.0357653
hsa01040	Biosynthesis of unsaturated fatty acids - Homo sapiens (human)	0.00520131	0.0360661
GO:0004364	glutathione transferase activity	0.00520131	0.0360661
GO:0045884	regulation of survival gene product expression	0.00520131	0.0360661
hsa03450	Non-homologous end-joining - Homo sapiens (human)	0.00524765	0.0362169
GO:0006303	double-strand break repair via nonhomologous end joining	0.00524765	0.0362169
GO:0000726	non-recombinational repair	0.00524765	0.0362169
GO:0031124	mRNA 3'-end processing	0.00538859	0.0370902
GO:0016072	rRNA metabolic process	0.00549779	0.0374912
GO:0016410	N-acyltransferase activity	0.00549779	0.0374912
GO:0042158	lipoprotein biosynthetic process	0.00549779	0.0374912
GO:0034440	lipid oxidation	0.00549779	0.0374912
GO:0019395	fatty acid oxidation	0.00549779	0.0374912
GO:0009408	response to heat	0.00549779	0.0374912
GO:0045732	positive regulation of protein catabolic process	0.00549779	0.0374912
GO:0001838	embryonic epithelial tube formation	0.00549779	0.0374912
hsa04740	Olfactory transduction - Homo sapiens (human)	0.00549779	0.0374912
GO:0001841	neural tube formation	0.00549779	0.0374912
GO:0002020	protease binding	0.00549779	0.0374912
GO:0005922	connexon complex	0.00549779	0.0374912
GO:0009396	folic acid and derivative biosynthetic process	0.00555818	0.0377531
GO:0005753	mitochondrial proton-transporting ATP synthase complex	0.00549347	0.0377616
hsa03022	Basal transcription factors - Homo sapiens (human)	0.00569774	0.0386501
GO:0048284	organelle fusion	0.00569774	0.0386501
GO:0021954	central nervous system neuron development	0.00590627	0.0399857
GO:0051668	localization within membrane	0.00590627	0.0399857
GO:0045616	regulation of keratinocyte differentiation	0.00590627	0.0399857
GO:0016579	protein deubiquitination	0.00598661	0.0404498
GO:0009267	cellular response to starvation	0.00598661	0.0404498
GO:0007431	salivary gland development	0.00598661	0.0404498
GO:0007213	muscarinic acetylcholine receptor signaling pathway	0.00617261	0.0416793
GO:0042401	biogenic amine biosynthetic process	0.00626391	0.0422404
GO:0021549	cerebellum development	0.00626391	0.0422404
GO:0043161	proteasomal ubiquitin-dependent protein catabolic process	0.006359	0.0426861
GO:0010498	proteasomal protein catabolic process	0.006359	0.0426861
GO:0070035	purine NTP-dependent helicase activity	0.006359	0.0426861
GO:0008026	ATP-dependent helicase activity	0.006359	0.0426861
GO:0000075	cell cycle checkpoint	0.006359	0.0426861
GO:0009411	response to UV	0.006359	0.0426861
GO:0009410	response to xenobiotic stimulus	0.006359	0.0426861
GO:0008180	signalosome	0.00649899	0.0433715
GO:0009112	nucleobase metabolic process	0.00647541	0.0433827
GO:0010466	negative regulation of peptidase activity	0.00647541	0.0433827
hsa00053	Ascorbate and aldarate metabolism - Homo sapiens (human)	0.00647541	0.0433827
GO:0016605	PML body	0.00654027	0.0435342
GO:0031669	cellular response to nutrient levels	0.00654027	0.0435342
GO:0006081	cellular aldehyde metabolic process	0.00654027	0.0435342
GO:0045862	positive regulation of proteolysis	0.00654027	0.0435342
GO:0000245	spliceosome assembly	0.00671855	0.044491
GO:0007091	mitotic metaphase/anaphase transition	0.00671855	0.044491
GO:0030071	regulation of mitotic metaphase/anaphase transition	0.00671855	0.044491
GO:0035148	tube lumen formation	0.00676098	0.0446858
GO:0060606	tube closure	0.00676098	0.0446858
GO:0001843	neural tube closure	0.00676098	0.0446858
GO:0001833	inner cell mass cell proliferation	0.0068038	0.0449112
GO:0006284	base-excision repair	0.00684051	0.0451246
GO:0046824	positive regulation of nucleocytoplasmic transport	0.00716391	0.0471975
GO:0031056	regulation of histone modification	0.00751875	0.0494404
GO:0031461	cullin-RING ubiquitin ligase complex	0.00758641	0.0497267
GO:0031114	regulation of microtubule depolymerization	0.00758641	0.0497267
GO:0007026	negative regulation of microtubule depolymerization	0.00758641	0.0497267
