# Supplementary material for: CAFET Algorithm Reveals Wnt/PCP Signature in Lung Squamous Cell Carcinoma
Source: PLoS One. 2011 Oct 10;6(10):e25807. doi: 10.1371/journal.pone.0025807 (PMC3189939; doi:10.1371/journal.pone.0025807)
Supplement: Table S6 — Functional groups enriched by CAFET analysis among genes overexpressed in Group 2 samples. (XLSX) [file pone.0025807.s006.xlsx]

## Sheet: table s6
# CAFET result: Complete list of signficant function groups for group2 samples
FG_ID	FG_Name	G2_FpValue	G2_BHcorrected_FDR
GO:0006957	complement activation, alternative pathway	1.12556e-16	3.86593e-13
GO:0008239	dipeptidyl-peptidase activity	5.14343e-16	1.05996e-12
GO:0048246	macrophage chemotaxis	8.30015e-14	5.03086e-11
GO:0005542	folic acid binding	2.09685e-13	1.0803e-10
GO:0006684	sphingomyelin metabolic process	2.09685e-13	1.0803e-10
GO:0006027	glycosaminoglycan catabolic process	2.55608e-13	1.09741e-10
GO:0006026	aminoglycan catabolic process	2.55608e-13	1.09741e-10
GO:0009405	pathogenesis	4.02048e-13	1.53434e-10
GO:0042627	chylomicron	1.30601e-12	4.07792e-10
GO:0007263	nitric oxide mediated signal transduction	3.5381e-12	8.28559e-10
GO:0022614	membrane to membrane docking	4.40901e-12	1.00956e-09
GO:0030856	regulation of epithelial cell differentiation	1.03117e-11	2.21358e-09
GO:0004522	pancreatic ribonuclease activity	1.86721e-11	3.20663e-09
GO:0005246	calcium channel regulator activity	2.38742e-11	4.03279e-09
GO:0016892	endoribonuclease activity, producing 3'-phosphomonoesters	3.77061e-11	5.63077e-09
GO:0016722	oxidoreductase activity, oxidizing metal ions	3.99531e-11	5.88109e-09
GO:0008367	bacterial binding	4.82516e-11	6.81075e-09
GO:0070206	protein trimerization	5.80796e-11	7.57534e-09
GO:0032760	positive regulation of tumor necrosis factor production	5.72602e-11	7.66246e-09
GO:0004499	flavin-containing monooxygenase activity	5.95742e-11	7.67316e-09
GO:0006958	complement activation, classical pathway	8.34543e-11	1.03604e-08
GO:0001910	regulation of leukocyte mediated cytotoxicity	9.0299e-11	1.09464e-08
GO:0031341	regulation of cell killing	9.0299e-11	1.09464e-08
GO:0046051	UTP metabolic process	1.5057e-10	1.63313e-08
GO:0006228	UTP biosynthetic process	1.5057e-10	1.63313e-08
GO:0006183	GTP biosynthetic process	1.5057e-10	1.63313e-08
GO:0004550	nucleoside diphosphate kinase activity	1.5057e-10	1.63313e-08
GO:0008172	S-methyltransferase activity	1.82552e-10	1.82623e-08
GO:0005577	fibrinogen complex	2.09086e-10	2.03247e-08
GO:0010596	negative regulation of endothelial cell migration	2.09086e-10	2.03247e-08
GO:0043499	eukaryotic cell surface binding	2.37002e-10	2.28231e-08
GO:0046622	positive regulation of organ growth	3.73502e-10	3.49869e-08
GO:0005247	voltage-gated chloride channel activity	4.26841e-10	3.92694e-08
GO:0019865	immunoglobulin binding	5.10002e-10	4.56962e-08
GO:0016894	endonuclease activity, active with either ribo- or deoxyribonucleic acids and producing 3'-phosphomonoesters	8.07832e-10	6.50305e-08
hsa00511	Other glycan degradation - Homo sapiens (human)	1.28193e-09	9.93158e-08
GO:0002028	regulation of sodium ion transport	2.90056e-09	2.07551e-07
GO:0002455	humoral immune response mediated by circulating immunoglobulin	3.17627e-09	2.21137e-07
GO:0004950	chemokine receptor activity	3.43426e-09	2.35911e-07
GO:0001637	G-protein chemoattractant receptor activity	3.43426e-09	2.35911e-07
GO:0046036	CTP metabolic process	3.56141e-09	2.38291e-07
GO:0009209	pyrimidine ribonucleoside triphosphate biosynthetic process	3.56141e-09	2.38291e-07
GO:0009208	pyrimidine ribonucleoside triphosphate metabolic process	3.56141e-09	2.38291e-07
GO:0006241	CTP biosynthetic process	3.56141e-09	2.38291e-07
GO:0034435	cholesterol esterification	5.24785e-09	3.16221e-07
GO:0034434	sterol esterification	5.24785e-09	3.16221e-07
GO:0034433	steroid esterification	5.24785e-09	3.16221e-07
GO:0002021	response to dietary excess	5.37837e-09	3.16678e-07
GO:0015671	oxygen transport	5.37837e-09	3.16678e-07
GO:0005344	oxygen transporter activity	5.37837e-09	3.16678e-07
GO:0045730	respiratory burst	5.37837e-09	3.16678e-07
GO:0043020	NADPH oxidase complex	6.13317e-09	3.39765e-07
GO:0004551	nucleotide diphosphatase activity	8.48334e-09	4.62499e-07
GO:0045453	bone resorption	8.48334e-09	4.62499e-07
GO:0046457	prostanoid biosynthetic process	8.63377e-09	4.65772e-07
GO:0001516	prostaglandin biosynthetic process	8.63377e-09	4.65772e-07
GO:0005021	vascular endothelial growth factor receptor activity	1.12823e-08	5.93125e-07
GO:0032846	positive regulation of homeostatic process	1.23282e-08	6.31991e-07
GO:0031526	brush border membrane	1.44156e-08	7.03971e-07
GO:0034372	very-low-density lipoprotein particle remodeling	1.55026e-08	7.46443e-07
GO:0034370	triglyceride-rich lipoprotein particle remodeling	1.55026e-08	7.46443e-07
GO:0080010	regulation of oxygen and reactive oxygen species metabolic process	1.58557e-08	7.52891e-07
GO:0032395	MHC class II receptor activity	1.81369e-08	8.53343e-07
GO:0042613	MHC class II protein complex	1.81369e-08	8.53343e-07
GO:0009988	cell-cell recognition	1.97429e-08	9.24686e-07
GO:0015669	gas transport	2.16259e-08	1.00375e-06
GO:0051928	positive regulation of calcium ion transport	2.94117e-08	1.33506e-06
GO:0043270	positive regulation of ion transport	2.94117e-08	1.33506e-06
GO:0021895	cerebral cortex neuron differentiation	3.21536e-08	1.42193e-06
GO:0007340	acrosome reaction	3.6376e-08	1.60179e-06
GO:0070001	aspartic-type peptidase activity	3.74616e-08	1.63561e-06
GO:0004190	aspartic-type endopeptidase activity	3.74616e-08	1.63561e-06
GO:0003840	gamma-glutamyltransferase activity	4.14094e-08	1.80035e-06
GO:0030151	molybdenum ion binding	5.0311e-08	2.04096e-06
GO:0010744	positive regulation of foam cell differentiation	5.0311e-08	2.04096e-06
GO:0044447	axoneme part	6.04538e-08	2.39583e-06
GO:0005858	axonemal dynein complex	6.04538e-08	2.39583e-06
GO:0007528	neuromuscular junction development	6.04538e-08	2.39583e-06
GO:0051895	negative regulation of focal adhesion formation	7.28789e-08	2.83375e-06
GO:0051893	regulation of focal adhesion formation	7.28789e-08	2.83375e-06
GO:0030670	phagocytic vesicle membrane	7.28789e-08	2.83375e-06
GO:0001772	immunological synapse	7.28789e-08	2.83375e-06
GO:0000188	inactivation of MAPK activity	8.62404e-08	3.26699e-06
GO:0002026	regulation of the force of heart contraction	8.98649e-08	3.34284e-06
GO:0006956	complement activation	9.87533e-08	3.63412e-06
GO:0014068	positive regulation of phosphoinositide 3-kinase cascade	1.06649e-07	3.88306e-06
GO:0014066	regulation of phosphoinositide 3-kinase cascade	1.06649e-07	3.88306e-06
GO:0060043	regulation of cardiac muscle cell proliferation	1.06194e-07	3.89405e-06
GO:0043149	stress fiber formation	1.55913e-07	5.53976e-06
GO:0032862	activation of Rho GTPase activity	1.7107e-07	5.99559e-06
GO:0032856	activation of Ras GTPase activity	1.7107e-07	5.99559e-06
GO:0034374	low-density lipoprotein particle remodeling	1.76037e-07	6.14875e-06
GO:0009218	pyrimidine ribonucleotide metabolic process	2.39633e-07	7.99086e-06
GO:0019956	chemokine binding	2.39633e-07	7.99086e-06
GO:0005372	water transporter activity	2.44733e-07	8.13462e-06
GO:0009409	response to cold	2.57765e-07	8.4051e-06
GO:0051537	2 iron, 2 sulfur cluster binding	2.57765e-07	8.4051e-06
GO:0034369	plasma lipoprotein particle remodeling	2.57765e-07	8.4051e-06
GO:0034368	protein-lipid complex remodeling	2.57765e-07	8.4051e-06
GO:0034367	macromolecular complex remodeling	2.57765e-07	8.4051e-06
GO:0019934	cGMP-mediated signaling	2.54119e-07	8.41944e-06
GO:0048002	antigen processing and presentation of peptide antigen	2.70144e-07	8.69862e-06
GO:0010743	regulation of foam cell differentiation	2.70144e-07	8.69862e-06
GO:0004198	calcium-dependent cysteine-type endopeptidase activity	2.71244e-07	8.70685e-06
GO:0045123	cellular extravasation	3.39441e-07	1.0631e-05
GO:0001848	complement binding	3.54706e-07	1.10754e-05
GO:0043537	negative regulation of blood vessel endothelial cell migration	4.11825e-07	1.27815e-05
GO:0045651	positive regulation of macrophage differentiation	4.36558e-07	1.34679e-05
GO:0034366	spherical high-density lipoprotein particle	4.75401e-07	1.44927e-05
GO:0002504	antigen processing and presentation of peptide or polysaccharide antigen via MHC class II	5.14098e-07	1.531e-05
hsa05310	Asthma - Homo sapiens (human)	5.14098e-07	1.531e-05
GO:0002763	positive regulation of myeloid leukocyte differentiation	5.14098e-07	1.531e-05
GO:0008329	pattern recognition receptor activity	5.28349e-07	1.5644e-05
GO:0051181	cofactor transport	5.28349e-07	1.5644e-05
GO:0015932	nucleobase, nucleoside, nucleotide and nucleic acid transmembrane transporter activity	7.37943e-07	2.08895e-05
GO:0030675	Rac GTPase activator activity	7.54704e-07	2.09608e-05
GO:0050766	positive regulation of phagocytosis	7.86652e-07	2.16729e-05
GO:0006004	fucose metabolic process	7.86652e-07	2.16729e-05
GO:0015250	water channel activity	9.71046e-07	2.61244e-05
GO:0042044	fluid transport	9.71046e-07	2.61244e-05
GO:0006833	water transport	9.71046e-07	2.61244e-05
GO:0060675	ureteric bud morphogenesis	9.71046e-07	2.61244e-05
GO:0001658	branching involved in ureteric bud morphogenesis	9.71046e-07	2.61244e-05
GO:0010594	regulation of endothelial cell migration	9.60428e-07	2.61805e-05
GO:0046039	GTP metabolic process	1.05048e-06	2.80418e-05
GO:0033280	response to vitamin D	1.14346e-06	2.95294e-05
GO:0002675	positive regulation of acute inflammatory response	1.14346e-06	2.95294e-05
GO:0009220	pyrimidine ribonucleotide biosynthetic process	1.23258e-06	3.15934e-05
GO:0008271	secondary active sulfate transmembrane transporter activity	1.27272e-06	3.25413e-05
GO:0016755	transferase activity, transferring amino-acyl groups	1.33487e-06	3.40458e-05
GO:0005537	mannose binding	1.35481e-06	3.44689e-05
GO:0032374	regulation of cholesterol transport	1.43173e-06	3.59819e-05
GO:0032371	regulation of sterol transport	1.43173e-06	3.59819e-05
GO:0002823	negative regulation of adaptive immune response based on somatic recombination of immune receptors built from immunoglobulin superfamily domains	1.70194e-06	4.0222e-05
GO:0002820	negative regulation of adaptive immune response	1.70194e-06	4.0222e-05
GO:0043535	regulation of blood vessel endothelial cell migration	1.70194e-06	4.0222e-05
GO:0050699	WW domain binding	1.70194e-06	4.0222e-05
GO:0004114	3',5'-cyclic-nucleotide phosphodiesterase activity	1.70194e-06	4.0222e-05
GO:0004112	cyclic-nucleotide phosphodiesterase activity	1.70194e-06	4.0222e-05
GO:0051492	regulation of stress fiber formation	1.69359e-06	4.05832e-05
GO:0034405	response to fluid shear stress	1.64752e-06	4.09062e-05
GO:0035036	sperm-egg recognition	1.69225e-06	4.17151e-05
GO:0007339	binding of sperm to zona pellucida	1.69225e-06	4.17151e-05
GO:0048610	reproductive cellular process	1.81895e-06	4.26935e-05
GO:0043502	regulation of muscle adaptation	2.26247e-06	5.11238e-05
GO:0033549	MAP kinase phosphatase activity	2.26247e-06	5.11238e-05
GO:0017017	MAP kinase tyrosine/serine/threonine phosphatase activity	2.26247e-06	5.11238e-05
GO:0048008	platelet-derived growth factor receptor signaling pathway	2.42984e-06	5.47856e-05
GO:0009395	phospholipid catabolic process	2.52569e-06	5.68224e-05
GO:0031093	platelet alpha granule lumen	2.5651e-06	5.75835e-05
GO:0008308	voltage-gated anion channel activity	2.61894e-06	5.82841e-05
GO:0005903	brush border	2.61894e-06	5.82841e-05
GO:0042304	regulation of fatty acid biosynthetic process	2.81566e-06	6.14673e-05
GO:0016525	negative regulation of angiogenesis	2.91032e-06	6.32656e-05
GO:0019864	IgG binding	3.08253e-06	6.68682e-05
GO:0051482	elevation of cytosolic calcium ion concentration during G-protein signaling, coupled to IP3 second messenger (phospholipase C activating)	3.18084e-06	6.88559e-05
GO:0032637	interleukin-8 production	3.59452e-06	7.73235e-05
GO:0046503	glycerolipid catabolic process	4.04115e-06	8.42916e-05
GO:0046464	acylglycerol catabolic process	4.04115e-06	8.42916e-05
GO:0046461	neutral lipid catabolic process	4.04115e-06	8.42916e-05
GO:0044269	glycerol ether catabolic process	4.04115e-06	8.42916e-05
GO:0016634	oxidoreductase activity, acting on the CH-CH group of donors, oxygen as acceptor	4.02391e-06	8.46172e-05
GO:0006942	regulation of striated muscle contraction	4.2858e-06	8.8855e-05
GO:0005066	transmembrane receptor protein tyrosine kinase signaling protein activity	4.32156e-06	8.90587e-05
GO:0007171	activation of transmembrane receptor protein tyrosine kinase activity	4.75291e-06	9.73638e-05
GO:0001912	positive regulation of leukocyte mediated cytotoxicity	4.75291e-06	9.73638e-05
GO:0031343	positive regulation of cell killing	4.75291e-06	9.73638e-05
GO:0014829	vascular smooth muscle contraction	5.21816e-06	0.000105634
GO:0001504	neurotransmitter uptake	5.21816e-06	0.000105634
GO:0042558	pteridine and derivative metabolic process	5.32601e-06	0.000107606
GO:0034385	triglyceride-rich lipoprotein particle	5.35217e-06	0.000107712
GO:0034361	very-low-density lipoprotein particle	5.35217e-06	0.000107712
GO:0005793	ER-Golgi intermediate compartment	5.48117e-06	0.000110094
hsa05330	Allograft rejection - Homo sapiens (human)	5.64322e-06	0.000112689
GO:0060205	cytoplasmic membrane-bounded vesicle lumen	5.64322e-06	0.000112689
GO:0031983	vesicle lumen	5.64322e-06	0.000112689
GO:0015116	sulfate transmembrane transporter activity	6.04062e-06	0.000116778
GO:0001974	blood vessel remodeling	6.26503e-06	0.000120663
GO:0046889	positive regulation of lipid biosynthetic process	7.08357e-06	0.000136174
GO:0048745	smooth muscle tissue development	7.12661e-06	0.000136746
GO:0043462	regulation of ATPase activity	7.59965e-06	0.000145552
GO:0015884	folic acid transport	7.87741e-06	0.000150592
GO:0034464	BBSome	8.39842e-06	0.000155643
GO:0045822	negative regulation of heart contraction	8.27626e-06	0.000157923
GO:0008333	endosome to lysosome transport	8.84574e-06	0.000163053
GO:0010878	cholesterol storage	9.1748e-06	0.000168216
GO:0019433	triglyceride catabolic process	9.28252e-06	0.000169888
GO:0007159	leukocyte adhesion	9.36965e-06	0.000171179
GO:0042447	hormone catabolic process	1.03956e-05	0.000188584
GO:0046620	regulation of organ growth	1.03956e-05	0.000188584
GO:0045776	negative regulation of blood pressure	1.10686e-05	0.000194295
GO:0003085	negative regulation of systemic arterial blood pressure	1.10686e-05	0.000194295
GO:0015114	phosphate transmembrane transporter activity	1.08751e-05	0.000196247
GO:0003995	acyl-CoA dehydrogenase activity	1.08614e-05	0.000196344
GO:0005930	axoneme	1.10558e-05	0.000198466
GO:0006046	N-acetylglucosamine catabolic process	1.24158e-05	0.000211809
GO:0006032	chitin catabolic process	1.24158e-05	0.000211809
GO:0006030	chitin metabolic process	1.24158e-05	0.000211809
GO:0004568	chitinase activity	1.24158e-05	0.000211809
GO:0046348	amino sugar catabolic process	1.24158e-05	0.000211809
GO:0006043	glucosamine catabolic process	1.24158e-05	0.000211809
GO:0003705	RNA polymerase II transcription factor activity, enhancer binding	1.22942e-05	0.000211838
hsa05320	Autoimmune thyroid disease - Homo sapiens (human)	1.22942e-05	0.000211838
GO:0030147	natriuresis	1.25815e-05	0.000214281
hsa04614	Renin-angiotensin system - Homo sapiens (human)	1.33181e-05	0.0002235
GO:0016575	histone deacetylation	1.73988e-05	0.000285474
GO:0031018	endocrine pancreas development	1.78364e-05	0.000292188
GO:0051145	smooth muscle cell differentiation	1.8702e-05	0.000305882
GO:0045940	positive regulation of steroid metabolic process	1.95144e-05	0.000315167
GO:0032231	regulation of actin filament bundle formation	1.95144e-05	0.000315167
hsa00920	Sulfur metabolism - Homo sapiens (human)	1.95144e-05	0.000315167
GO:0035304	regulation of protein amino acid dephosphorylation	2.1001e-05	0.000338116
GO:0008252	nucleotidase activity	2.11123e-05	0.000339379
GO:0050962	detection of light stimulus involved in sensory perception	2.20098e-05	0.000351067
GO:0050908	detection of light stimulus involved in visual perception	2.20098e-05	0.000351067
GO:0045777	positive regulation of blood pressure	2.20098e-05	0.000351067
GO:0009584	detection of visible light	2.20098e-05	0.000351067
GO:0007602	phototransduction	2.20098e-05	0.000351067
GO:0002889	regulation of immunoglobulin mediated immune response	2.2828e-05	0.000362994
GO:0002712	regulation of B cell mediated immunity	2.2828e-05	0.000362994
GO:0019062	virion attachment to host cell surface receptor	2.47229e-05	0.000388923
GO:0050873	brown fat cell differentiation	2.79596e-05	0.000435848
GO:0016566	specific transcriptional repressor activity	2.83194e-05	0.00044079
GO:0005231	excitatory extracellular ligand-gated ion channel activity	3.05041e-05	0.000467729
GO:0009147	pyrimidine nucleoside triphosphate metabolic process	3.05041e-05	0.000467729
GO:0007034	vacuolar transport	3.05041e-05	0.000467729
GO:0042953	lipoprotein transport	3.22894e-05	0.000484999
GO:0022409	positive regulation of cell-cell adhesion	3.22894e-05	0.000484999
GO:0045351	type I interferon biosynthetic process	3.46353e-05	0.000519478
hsa00770	Pantothenate and CoA biosynthesis - Homo sapiens (human)	3.52438e-05	0.000527071
GO:0044036	cell wall macromolecule metabolic process	3.54293e-05	0.000529078
GO:0045089	positive regulation of innate immune response	3.98121e-05	0.000591101
hsa00450	Selenoamino acid metabolism - Homo sapiens (human)	3.98121e-05	0.000591101
GO:0042577	lipid phosphatase activity	4.043e-05	0.000597691
GO:0014896	muscle hypertrophy	4.28366e-05	0.000628758
GO:0060192	negative regulation of lipase activity	4.33546e-05	0.000633654
GO:0019883	antigen processing and presentation of endogenous antigen	4.33546e-05	0.000633654
GO:0015923	mannosidase activity	4.33546e-05	0.000633654
GO:0006491	N-glycan processing	4.38721e-05	0.000639403
GO:0001959	regulation of cytokine-mediated signaling pathway	5.01467e-05	0.000720657
GO:0050729	positive regulation of inflammatory response	5.67183e-05	0.000806104
GO:0044253	positive regulation of multicellular organismal metabolic process	5.69664e-05	0.000808515
GO:0030667	secretory granule membrane	5.79713e-05	0.000821645
GO:0019957	C-C chemokine binding	6.36352e-05	0.000892104
GO:0016493	C-C chemokine receptor activity	6.36352e-05	0.000892104
GO:0015695	organic cation transport	6.83747e-05	0.000952071
GO:0051004	regulation of lipoprotein lipase activity	6.83747e-05	0.000952071
GO:0008195	phosphatidate phosphatase activity	7.06116e-05	0.00096241
GO:0045335	phagocytic vesicle	7.08151e-05	0.000963909
GO:0051180	vitamin transport	8.03218e-05	0.00107207
GO:0019835	cytolysis	8.03218e-05	0.00107207
GO:0016998	cell wall macromolecule catabolic process	8.09013e-05	0.00107285
GO:0032376	positive regulation of cholesterol transport	8.21994e-05	0.00107896
GO:0032373	positive regulation of sterol transport	8.21994e-05	0.00107896
GO:0032370	positive regulation of lipid transport	8.21994e-05	0.00107896
GO:0050830	defense response to Gram-positive bacterium	8.16258e-05	0.00108107
GO:0030730	sequestering of triglyceride	8.32754e-05	0.00109169
GO:0019958	C-X-C chemokine binding	8.63908e-05	0.00112823
GO:0030276	clathrin binding	8.936e-05	0.00116405
GO:0031016	pancreas development	9.00325e-05	0.00116985
GO:0002444	myeloid leukocyte mediated immunity	9.00325e-05	0.00116985
GO:0034375	high-density lipoprotein particle remodeling	9.14279e-05	0.00117612
GO:0046717	acid secretion	9.13116e-05	0.00117756
GO:0048259	regulation of receptor-mediated endocytosis	9.13116e-05	0.00117756
GO:0032680	regulation of tumor necrosis factor production	9.13116e-05	0.00117756
GO:0032640	tumor necrosis factor production	9.13116e-05	0.00117756
GO:0006476	protein amino acid deacetylation	9.61322e-05	0.00123202
GO:0032320	positive regulation of Ras GTPase activity	9.61322e-05	0.00123202
GO:0048488	synaptic vesicle endocytosis	9.67652e-05	0.001234
GO:0033631	cell-cell adhesion mediated by integrin	0.000104873	0.00133574
GO:0001976	neurological system process involved in regulation of systemic arterial blood pressure	0.00010721	0.00135879
GO:0009595	detection of biotic stimulus	0.000109103	0.00137938
GO:0006929	substrate-bound cell migration	0.000109103	0.00137938
GO:0050820	positive regulation of coagulation	0.000113268	0.00142679
GO:0030194	positive regulation of blood coagulation	0.000113268	0.00142679
GO:0070304	positive regulation of stress-activated protein kinase signaling pathway	0.000113268	0.00142679
GO:0048306	calcium-dependent protein binding	0.000120166	0.00150631
GO:0043498	cell surface binding	0.000120166	0.00150631
GO:0008235	metalloexopeptidase activity	0.000120166	0.00150631
GO:0010885	regulation of cholesterol storage	0.000121884	0.00152599
GO:0070411	I-SMAD binding	0.0001266	0.0015456
hsa00361	gamma-Hexachlorocyclohexane degradation - Homo sapiens (human)	0.00013025	0.00158452
GO:0030864	cortical actin cytoskeleton	0.00013025	0.00158452
GO:0006221	pyrimidine nucleotide biosynthetic process	0.00013025	0.00158452
GO:0010875	positive regulation of cholesterol efflux	0.00013287	0.00161259
GO:0010874	regulation of cholesterol efflux	0.00013287	0.00161259
GO:0008209	androgen metabolic process	0.000136603	0.00164242
GO:0006914	autophagy	0.000136603	0.00164242
GO:0034384	high-density lipoprotein particle clearance	0.000140111	0.00167873
GO:0006013	mannose metabolic process	0.000140111	0.00167873
GO:0004331	fructose-2,6-bisphosphate 2-phosphatase activity	0.000145627	0.00174278
GO:0050764	regulation of phagocytosis	0.000152326	0.00178563
GO:0070633	transepithelial transport	0.000169531	0.00194094
GO:0030321	transepithelial chloride transport	0.000169531	0.00194094
GO:0002544	chronic inflammatory response	0.000169531	0.00194094
GO:0016868	intramolecular transferase activity, phosphotransferases	0.000169531	0.00194094
GO:0048365	Rac GTPase binding	0.000177481	0.00202297
GO:0048639	positive regulation of developmental growth	0.000179555	0.00204209
GO:0042825	TAP complex	0.00018037	0.00204459
GO:0050709	negative regulation of protein secretion	0.00018037	0.00204459
GO:0007041	lysosomal transport	0.000203432	0.00228839
GO:0003081	regulation of systemic arterial blood pressure by renin-angiotensin	0.000209626	0.00234272
GO:0005161	platelet-derived growth factor receptor binding	0.000209626	0.00234272
GO:0030742	GTP-dependent protein binding	0.000209428	0.00234559
GO:0002708	positive regulation of lymphocyte mediated immunity	0.00024006	0.00264271
GO:0002705	positive regulation of leukocyte mediated immunity	0.00024006	0.00264271
GO:0004181	metallocarboxypeptidase activity	0.00024006	0.00264271
GO:0019439	aromatic compound catabolic process	0.00024006	0.00264271
GO:0010742	foam cell differentiation	0.00024006	0.00264271
GO:0002446	neutrophil mediated immunity	0.000244275	0.00268052
GO:0045408	regulation of interleukin-6 biosynthetic process	0.000244275	0.00268052
GO:0042226	interleukin-6 biosynthetic process	0.000244275	0.00268052
GO:0008395	steroid hydroxylase activity	0.000250031	0.00273204
GO:0032673	regulation of interleukin-4 production	0.000249974	0.00273432
GO:0032633	interleukin-4 production	0.000249974	0.00273432
GO:0002541	activation of plasma proteins involved in acute inflammatory response	0.000252348	0.00275445
GO:0016725	oxidoreductase activity, acting on CH or CH2 groups	0.000278453	0.00299184
GO:0010595	positive regulation of endothelial cell migration	0.000278453	0.00299184
GO:0051937	catecholamine transport	0.00027937	0.00299857
GO:0033005	positive regulation of mast cell activation	0.000284968	0.00305229
GO:0008272	sulfate transport	0.000284968	0.00305229
GO:0015924	mannosyl-oligosaccharide mannosidase activity	0.000291663	0.00312076
GO:0008227	amine receptor activity	0.000313071	0.00329845
GO:0001937	negative regulation of endothelial cell proliferation	0.000313071	0.00329845
GO:0034364	high-density lipoprotein particle	0.000313071	0.00329845
GO:0005100	Rho GTPase activator activity	0.000313071	0.00329845
GO:0015858	nucleoside transport	0.000318723	0.00331394
GO:0005337	nucleoside transmembrane transporter activity	0.000318723	0.00331394
GO:0051403	stress-activated MAPK cascade	0.000312101	0.00331877
GO:0048524	positive regulation of viral reproduction	0.000312101	0.00331877
GO:0048010	vascular endothelial growth factor receptor signaling pathway	0.000324061	0.00336266
hsa00531	Glycosaminoglycan degradation - Homo sapiens (human)	0.000324061	0.00336266
GO:0004673	protein histidine kinase activity	0.000326983	0.00338276
GO:0000155	two-component sensor activity	0.000326983	0.00338276
GO:0001909	leukocyte mediated cytotoxicity	0.000336883	0.00345054
GO:0005834	heterotrimeric G-protein complex	0.000336883	0.00345054
GO:0065005	protein-lipid complex assembly	0.000336263	0.00346139
GO:0034377	plasma lipoprotein particle assembly	0.000336263	0.00346139
GO:0009651	response to salt stress	0.000369573	0.00377412
GO:0034362	low-density lipoprotein particle	0.000369573	0.00377412
GO:0007033	vacuole organization	0.000437832	0.00443166
GO:0045088	regulation of innate immune response	0.000479361	0.00479082
GO:0030551	cyclic nucleotide binding	0.000492801	0.00492037
GO:0006829	zinc ion transport	0.000498699	0.00496963
GO:0031091	platelet alpha granule	0.000525381	0.00522541
GO:0035265	organ growth	0.000533156	0.00529762
GO:0002886	regulation of myeloid leukocyte mediated immunity	0.000546484	0.00542483
GO:0045986	negative regulation of smooth muscle contraction	0.000563054	0.00555187
GO:0050746	regulation of lipoprotein metabolic process	0.000591476	0.00578232
GO:0005126	hematopoietin/interferon-class (D200-domain) cytokine receptor binding	0.000604613	0.0058884
GO:0045834	positive regulation of lipid metabolic process	0.000604613	0.0058884
GO:0010001	glial cell differentiation	0.000604613	0.0058884
GO:0004623	phospholipase A2 activity	0.000603095	0.00589032
GO:0007030	Golgi organization	0.00061146	0.00594385
GO:0010761	fibroblast migration	0.000616634	0.00596041
GO:0006570	tyrosine metabolic process	0.000616634	0.00596041
GO:0009075	histidine family amino acid metabolic process	0.000635505	0.00600206
GO:0006547	histidine metabolic process	0.000635505	0.00600206
GO:0006970	response to osmotic stress	0.000636205	0.00600316
GO:0042355	L-fucose catabolic process	0.00064836	0.00608443
GO:0019317	fucose catabolic process	0.00064836	0.00608443
GO:0004571	mannosyl-oligosaccharide 1,2-alpha-mannosidase activity	0.00064836	0.00608443
GO:0001502	cartilage condensation	0.000633902	0.00609871
GO:0031901	early endosome membrane	0.000633902	0.00609871
GO:0032413	negative regulation of ion transmembrane transporter activity	0.000632732	0.00609885
GO:0005833	hemoglobin complex	0.000632732	0.00609885
GO:0048645	organ formation	0.000647078	0.00610018
GO:0045861	negative regulation of proteolysis	0.00065334	0.00612559
GO:0046473	phosphatidic acid metabolic process	0.000654405	0.00612999
GO:0051043	regulation of membrane protein ectodomain proteolysis	0.000676264	0.00623275
hsa04710	Circadian rhythm - mammal - Homo sapiens (human)	0.000728089	0.00668648
GO:0016010	dystrophin-associated glycoprotein complex	0.000766839	0.00703607
GO:0001991	regulation of systemic arterial blood pressure by circulatory renin-angiotensin	0.00078468	0.00717422
hsa00604	Glycosphingolipid biosynthesis - ganglio series - Homo sapiens (human)	0.00078468	0.00717422
GO:0033627	cell adhesion mediated by integrin	0.000806867	0.00737053
GO:0031398	positive regulation of protein ubiquitination	0.000869513	0.00792873
GO:0048551	metalloenzyme inhibitor activity	0.000875166	0.00795213
GO:0010576	metalloenzyme regulator activity	0.000875166	0.00795213
GO:0008191	metalloendopeptidase inhibitor activity	0.000875166	0.00795213
GO:0009583	detection of light stimulus	0.000875166	0.00795213
GO:0060325	face morphogenesis	0.000885434	0.0080242
GO:0001542	ovulation from ovarian follicle	0.000949433	0.00848479
GO:0006467	protein thiol-disulfide exchange	0.00099527	0.00887901
GO:0042354	L-fucose metabolic process	0.0010493	0.00933675
GO:0034451	centriolar satellite	0.001062	0.00944167
GO:0002699	positive regulation of immune effector process	0.00108466	0.00960989
GO:0030193	regulation of blood coagulation	0.00108466	0.00960989
GO:0050818	regulation of coagulation	0.00108466	0.00960989
hsa05332	Graft-versus-host disease - Homo sapiens (human)	0.00108466	0.00960989
GO:0001667	ameboidal cell migration	0.00109595	0.00966014
GO:0030728	ovulation	0.00109937	0.00968198
GO:0043547	positive regulation of GTPase activity	0.00112624	0.00991012
GO:0016670	oxidoreductase activity, acting on sulfur group of donors, oxygen as acceptor	0.00113424	0.00995505
GO:0042824	MHC class I peptide loading complex	0.00113424	0.00995505
GO:0033209	tumor necrosis factor-mediated signaling pathway	0.00114767	0.0100132
GO:0042612	MHC class I protein complex	0.00115019	0.0100182
GO:0019717	synaptosome	0.00115019	0.0100182
GO:0032091	negative regulation of protein binding	0.00117349	0.0101525
GO:0034614	cellular response to reactive oxygen species	0.00117349	0.0101525
GO:0015813	L-glutamate transport	0.001179	0.010183
GO:0015800	acidic amino acid transport	0.001179	0.010183
GO:0045075	regulation of interleukin-12 biosynthetic process	0.00118776	0.0101904
GO:0042090	interleukin-12 biosynthetic process	0.00118776	0.0101904
GO:0045807	positive regulation of endocytosis	0.00118198	0.0102003
GO:0018106	peptidyl-histidine phosphorylation	0.00125466	0.0107286
GO:0046330	positive regulation of JNK cascade	0.00131292	0.0111804
GO:0004303	estradiol 17-beta-dehydrogenase activity	0.00134665	0.0113458
GO:0005086	ARF guanyl-nucleotide exchange factor activity	0.00134665	0.0113458
GO:0004622	lysophospholipase activity	0.00137618	0.0115473
GO:0002064	epithelial cell development	0.00137618	0.0115473
GO:0019203	carbohydrate phosphatase activity	0.00149384	0.0124333
GO:0006471	protein amino acid ADP-ribosylation	0.0015071	0.0125337
GO:0022406	membrane docking	0.00155013	0.0128811
GO:0050431	transforming growth factor beta binding	0.0016143	0.0133927
GO:0045909	positive regulation of vasodilation	0.0016143	0.0133927
GO:0048247	lymphocyte chemotaxis	0.00180567	0.0147664
GO:0008305	integrin complex	0.00183854	0.0150113
GO:0006487	protein amino acid N-linked glycosylation	0.00183854	0.0150113
GO:0048708	astrocyte differentiation	0.00186767	0.0152251
GO:0005164	tumor necrosis factor receptor binding	0.00186767	0.0152251
GO:0033363	secretory granule organization	0.00188226	0.0152956
GO:0031201	SNARE complex	0.00188226	0.0152956
GO:0050909	sensory perception of taste	0.00189924	0.0154214
GO:0045921	positive regulation of exocytosis	0.0019079	0.0154674
GO:0000272	polysaccharide catabolic process	0.0019079	0.0154674
GO:0060170	cilium membrane	0.00196268	0.015874
GO:0008889	glycerophosphodiester phosphodiesterase activity	0.00196242	0.0158968
GO:0005504	fatty acid binding	0.00198315	0.016027
GO:0050664	oxidoreductase activity, acting on NADH or NADPH, with oxygen as acceptor	0.00201506	0.0162721
GO:0070008	serine-type exopeptidase activity	0.00206913	0.0166305
GO:0004185	serine-type carboxypeptidase activity	0.00206913	0.0166305
GO:0032410	negative regulation of transporter activity	0.00209472	0.0167838
GO:0002027	regulation of heart rate	0.00215447	0.0171426
GO:0030195	negative regulation of blood coagulation	0.00215447	0.0171426
GO:0050819	negative regulation of coagulation	0.00215447	0.0171426
GO:0001906	cell killing	0.00215447	0.0171426
hsa00510	N-Glycan biosynthesis - Homo sapiens (human)	0.00215447	0.0171426
GO:0060323	head morphogenesis	0.00219814	0.0174496
GO:0010171	body morphogenesis	0.00219814	0.0174496
GO:0001936	regulation of endothelial cell proliferation	0.00222096	0.0176037
GO:0008528	peptide receptor activity, G-protein coupled	0.00222096	0.0176037
GO:0043488	regulation of mRNA stability	0.00226304	0.0178139
GO:0043487	regulation of RNA stability	0.00226304	0.0178139
GO:0045055	regulated secretory pathway	0.00226304	0.0178139
GO:0009083	branched chain family amino acid catabolic process	0.00250746	0.0196777
GO:0016813	hydrolase activity, acting on carbon-nitrogen (but not peptide) bonds, in linear amidines	0.00253637	0.0198895
GO:0004176	ATP-dependent peptidase activity	0.00268572	0.0208386
GO:0048011	nerve growth factor receptor signaling pathway	0.00282358	0.0218589
GO:0051353	positive regulation of oxidoreductase activity	0.00300384	0.0230466
GO:0021533	cell differentiation in hindbrain	0.00313399	0.0238322
GO:0000242	pericentriolar material	0.00329543	0.0249678
GO:0042267	natural killer cell mediated cytotoxicity	0.00338124	0.0253938
GO:0002228	natural killer cell mediated immunity	0.00338124	0.0253938
GO:0031274	positive regulation of pseudopodium assembly	0.00337803	0.0254068
GO:0031272	regulation of pseudopodium assembly	0.00337803	0.0254068
GO:0031269	pseudopodium assembly	0.00337803	0.0254068
GO:0031268	pseudopodium organization	0.00337803	0.0254068
GO:0006621	protein retention in ER lumen	0.00337803	0.0254068
GO:0015909	long-chain fatty acid transport	0.00337615	0.0255417
GO:0043534	blood vessel endothelial cell migration	0.00337615	0.0255417
GO:0045084	positive regulation of interleukin-12 biosynthetic process	0.00347787	0.0260058
GO:0042228	interleukin-8 biosynthetic process	0.00347787	0.0260058
GO:0008035	high-density lipoprotein binding	0.00349109	0.0260668
GO:0015844	monoamine transport	0.00350153	0.0260692
GO:0002456	T cell mediated immunity	0.00350153	0.0260692
GO:0002673	regulation of acute inflammatory response	0.00350153	0.0260692
GO:0005884	actin filament	0.00350153	0.0260692
GO:0030593	neutrophil chemotaxis	0.00352874	0.0262149
GO:0015103	inorganic anion transmembrane transporter activity	0.00352874	0.0262149
GO:0045649	regulation of macrophage differentiation	0.00352874	0.0262149
GO:0030553	cGMP binding	0.00354906	0.0262901
GO:0019002	GMP binding	0.00354906	0.0262901
GO:0030552	cAMP binding	0.00354906	0.0262901
GO:0016405	CoA-ligase activity	0.0035548	0.0262948
GO:0043368	positive T cell selection	0.00360631	0.0265425
GO:0016840	carbon-nitrogen lyase activity	0.00360631	0.0265425
hsa00460	Cyanoamino acid metabolism - Homo sapiens (human)	0.0037244	0.0273725
GO:0045932	negative regulation of muscle contraction	0.0037244	0.0273725
GO:0002824	positive regulation of adaptive immune response based on somatic recombination of immune receptors built from immunoglobulin superfamily domains	0.00397153	0.0290232
GO:0042169	SH2 domain binding	0.00397153	0.0290232
GO:0003704	specific RNA polymerase II transcription factor activity	0.00397153	0.0290232
GO:0030316	osteoclast differentiation	0.00407923	0.0297891
GO:0050931	pigment cell differentiation	0.00418883	0.030503
GO:0002474	antigen processing and presentation of peptide antigen via MHC class I	0.00418883	0.030503
GO:0051350	negative regulation of lyase activity	0.00422971	0.0307355
GO:0031280	negative regulation of cyclase activity	0.00422971	0.0307355
GO:0007194	negative regulation of adenylate cyclase activity	0.00422971	0.0307355
GO:0042036	negative regulation of cytokine biosynthetic process	0.00440698	0.0314471
GO:0033003	regulation of mast cell activation	0.00437779	0.0315005
GO:0032488	Cdc42 protein signal transduction	0.00437743	0.03152
GO:0017048	Rho GTPase binding	0.00451133	0.0321694
GO:0015911	plasma membrane long-chain fatty acid transport	0.00456702	0.0324542
GO:0043205	fibril	0.00506786	0.0356445
GO:0044246	regulation of multicellular organismal metabolic process	0.00506786	0.0356445
hsa00740	Riboflavin metabolism - Homo sapiens (human)	0.00506786	0.0356445
GO:0043691	reverse cholesterol transport	0.00506141	0.0356722
GO:0042177	negative regulation of protein catabolic process	0.00506141	0.0356722
GO:0006706	steroid catabolic process	0.0051508	0.0362032
GO:0046325	negative regulation of glucose import	0.00516075	0.0362237
GO:0008417	fucosyltransferase activity	0.00516075	0.0362237
GO:0042752	regulation of circadian rhythm	0.00554454	0.0382659
GO:0046915	transition metal ion transmembrane transporter activity	0.00554454	0.0382659
GO:0006518	peptide metabolic process	0.00554454	0.0382659
GO:0032148	activation of protein kinase B activity	0.00572579	0.03928
GO:0043088	regulation of Cdc42 GTPase activity	0.00572579	0.03928
GO:0032489	regulation of Cdc42 protein signal transduction	0.00572579	0.03928
GO:0051183	vitamin transporter activity	0.00576813	0.0394916
GO:0032369	negative regulation of lipid transport	0.00576813	0.0394916
GO:0016857	racemase and epimerase activity, acting on carbohydrates and derivatives	0.00585256	0.0396742
GO:0009084	glutamine family amino acid biosynthetic process	0.00600311	0.0404552
GO:0046847	filopodium assembly	0.00600311	0.0404552
GO:0042641	actomyosin	0.00600311	0.0404552
GO:0051117	ATPase binding	0.00599939	0.0405096
hsa04950	Maturity onset diabetes of the young - Homo sapiens (human)	0.0060696	0.0405322
GO:0008028	monocarboxylic acid transmembrane transporter activity	0.0060696	0.0405322
GO:0051044	positive regulation of membrane protein ectodomain proteolysis	0.00649089	0.0432055
GO:0030048	actin filament-based movement	0.00649089	0.0432055
GO:0030318	melanocyte differentiation	0.00649089	0.0432055
GO:0033344	cholesterol efflux	0.00649089	0.0432055
GO:0016174	NAD(P)H oxidase activity	0.00650212	0.0432244
GO:0019003	GDP binding	0.00650212	0.0432244
GO:0030104	water homeostasis	0.00677886	0.0448903
GO:0000097	sulfur amino acid biosynthetic process	0.00677886	0.0448903
GO:0006516	glycoprotein catabolic process	0.00677886	0.0448903
GO:0048661	positive regulation of smooth muscle cell proliferation	0.00684111	0.0452444
GO:0010552	positive regulation of specific transcription from RNA polymerase II promoter	0.00684111	0.0452444
GO:0015893	drug transport	0.0069578	0.0458689
GO:0016671	oxidoreductase activity, acting on sulfur group of donors, disulfide as acceptor	0.0069578	0.0458689
GO:0034284	response to monosaccharide stimulus	0.0069578	0.0458689
GO:0009749	response to glucose stimulus	0.0069578	0.0458689
GO:0009746	response to hexose stimulus	0.0069578	0.0458689
GO:0007043	cell-cell junction assembly	0.00698434	0.0459557
GO:0032432	actin filament bundle	0.00698434	0.0459557
GO:0001725	stress fiber	0.00698434	0.0459557
GO:0002821	positive regulation of adaptive immune response	0.00719986	0.0473435
GO:0045823	positive regulation of heart contraction	0.00721327	0.0474015
GO:0032420	stereocilium	0.00722277	0.0474035
