# Supplementary material for: CAFET Algorithm Reveals Wnt/PCP Signature in Lung Squamous Cell Carcinoma
Source: PLoS One. 2011 Oct 10;6(10):e25807. doi: 10.1371/journal.pone.0025807 (PMC3189939; doi:10.1371/journal.pone.0025807)
Supplement: Table S7 — Functional groups related to the Wnt pathway. (XLSX) [file pone.0025807.s007.xlsx]

## Sheet: table s7
#WNT related functional groups
FG_Source	FG_ID	FG_Name	Gene No In FG
GO	GO:0030178	negative regulation of Wnt receptor signaling pathway	25
GO	GO:0030111	regulation of Wnt receptor signaling pathway	40
GO	GO:0007223	Wnt receptor signaling pathway, calcium modulating pathway	19
GO	GO:0060070	Wnt receptor signaling pathway through beta-catenin	13
KEGG	hsa04310	Wnt signaling pathway - Homo sapiens (human)	152
GO	GO:0016055	Wnt receptor signaling pathway	140
GO	GO:0017147	Wnt-protein binding	3
GO	GO:0042813	Wnt receptor activity	8
GO	GO:0030177	positive regulation of Wnt receptor signaling pathway	7
